# Supplementary material for: Prognostic impacts and dynamic changes of cohesin complex gene mutations in de novo acute myeloid leukemia
Source: Blood Cancer J. 2017 Dec 29;7(12):663. doi: 10.1038/s41408-017-0022-y (PMC5802563; doi:10.1038/s41408-017-0022-y)
Supplement: Supplementary file 2 — Supplemental Table S6 [file 41408_2017_22_MOESM2_ESM.xlsx]

## Sheet: Sheet0
Categories	Diseases or Functions Annotation	p-Value	Predicted Activation State	Activation z-score	Notes	# Molecules	Molecules
Cellular Development	differentiation of blood cells	7.96E-11		-1.160		46	ACVR1,ATN1,ATP2A2,BAIAP2,BIK,BTG1,CD9,CYP27A1,DAB2,EGR2,EMP1,EPHB4,ERN1,ETS1,FLNB,FYN,GAB2,GHRL,GNA12,GRASP,H3F3A/H3F3B,HBEGF,HEYL,HIVEP3,ITGB5,KIAA1715,LDLR,LGALS3,LY6E,MCL1,METRNL,mir-21,P2RY2,PALM,PIM3,RASD1,SGK1,SH2B3,SPRY2,SRC,SULF2,TNFAIP3,TNFRSF21,TPSAB1/TPSB2,ZFHX3,ZNF521
Cellular Growth and Proliferation	proliferation of blood cells	3.22E-10		-0.231		60	ACVR1,AEBP1,ANGPTL6,ATP2A2,BAIAP2,BIK,BTG1,CD9,CDK20,CKS2,DAB2,DACH1,EGR2,EMP1,EPHB4,ERN1,ETS1,FTH1,FYN,GAB2,GHRL,GNA12,GRAP,GRASP,H3F3A/H3F3B,HBEGF,HEYL,HTATIP2,ITGB5,KLF11,LAT2,LGALS3,MCL1,mir-21,MTSS1,NAA38,NINJ2,NUDT1,P2RY2,PADI4,PALM,PIM3,RASD1,RASL10A,RHBDF1,RHOC,RHOU,SGK1,SH2B3,SPRY2,SRC,SRPK2,SULF2,TGFBI,TNFAIP3,TNFRSF21,TPSAB1/TPSB2,TSPAN32,ZFHX3,ZNF521
Cell Death and Survival	apoptosis	1.39E-08		0.034		46	ATN1,BIK,BTG1,CAMK1D,CD9,DAB2,DACH1,DDAH2,EGR2,EPHB4,ERN1,ETS1,FLNB,FTH1,FYN,GAB2,GHRL,GNA12,HBEGF,HERPUD1,HEYL,HTATIP2,IRAK2,ITGB5,KLF11,LDLR,LGALS3,LGALS3BP,MCL1,mir-21,NAA38,NUDT1,PADI4,PIM3,PVRL2,RASD1,RHOC,SGK1,SPRY2,SRC,SRPK2,SULF2,TGFBI,TNFAIP3,TNFRSF21,TPSAB1/TPSB2
Cell Death and Survival	cell death of blood cells	9.12E-08		-0.797		52	ATN1,ATP2A2,BIK,BTG1,CAMK1D,CD9,DAB2,DACH1,DDAH2,EGR2,EMP1,EPHB4,ERN1,ETS1,F13A1,FLNB,FTH1,FYN,GAB2,GHRL,GNA12,H3F3A/H3F3B,HBEGF,HERPUD1,HEYL,HTATIP2,IRAK2,ITGB5,KLF11,LDLR,LGALS3,LGALS3BP,MCL1,mir-21,NAA38,NUDT1,PADI4,PIM3,PVRL2,RASD1,RASL10A,RHOC,SGK1,SPRY2,SRC,SRPK2,SULF2,TGFBI,TNFAIP3,TNFRSF21,TPSAB1/TPSB2,TUBB6
Cellular Movement	migration of cells	1.46E-08	Decreased	-3.010		38	ACVR1,ASAP2,CAMK1D,CD9,DAB2,DACH1,DSE,EGR2,EPHB4,ESAM,ETS1,F13A1,FLNB,FNBP1L,FTH1,FUT7,FYN,GAB2,GHRL,GNA12,HBEGF,HTATIP2,ITGB5,LDLR,LGALS3,LGALS3BP,mir-21,P2RY2,RHOC,RHOU,SGK1,SH2B3,SPRY2,SRC,TGFBI,TNFAIP3,TNFRSF21,TPSAB1/TPSB2
Cellular Movement	cell movement of tumor cell lines	1.93E-08	Decreased	-2.270		24	CD9,DAB2,DSE,ETS1,FLNB,FNBP1L,FUT7,FYN,GAB2,GHRL,GNA12,HBEGF,HOMER3,HTATIP2,ITGB5,LGALS3,LGALS3BP,mir-21,P2RY2,RHOC,RHOU,SPRY2,SRC,TGFBI
Cellular Movement	cell movement	2.78E-08	Decreased	-2.646		40	ACVR1,ASAP2,CAMK1D,CD9,DAB2,DACH1,DSE,EGR2,EPHB4,ESAM,ETS1,F13A1,FLNB,FNBP1L,FTH1,FUT7,FYN,GAB2,GHRL,GNA12,HBEGF,HOMER3,HTATIP2,ITGB5,LDLR,LGALS3,LGALS3BP,mir-21,MTSS1,P2RY2,RHOC,RHOU,SGK1,SH2B3,SPRY2,SRC,TGFBI,TNFAIP3,TNFRSF21,TPSAB1/TPSB2
Organismal Survival	morbidity or mortality	3.08E-08	Increased	3.630	bias	43	ACVR1,AEBP1,ANGPTL6,ATN1,ATP2A2,BIK,CA5B,CKS2,DAB2,DACH1,DNAJB9,EGR2,ERN1,ETS1,F13A1,FLNB,FTH1,FYN,GHRL,GNA12,H3F3A/H3F3B,HBEGF,HEYL,IRAK2,LAT2,LDLR,LGALS3,LY6E,MCL1,mir-21,MTHFD2,MTSS1,NUDT1,PADI4,RHBDF1,SPRY2,SRC,SULF2,SV2B,TGFBI,TNFAIP3,ZFHX3,ZNF521
Organismal Development	size of body	5.25E-08	Decreased	-3.865	bias	23	AEBP1,ATN1,ATP2A2,BIK,CA5B,CD9,DSE,EGR2,ESAM,ETS1,FYN,HBEGF,HEYL,PIM3,RHBDF1,SPRY2,SRC,SULF2,SV2B,TGFBI,TNFAIP3,ZFHX3,ZNF521
Organismal Survival	organismal death	6.50E-08	Increased	3.770	bias	42	ACVR1,AEBP1,ANGPTL6,ATN1,ATP2A2,BIK,CA5B,CKS2,DAB2,DACH1,DNAJB9,EGR2,ERN1,ETS1,F13A1,FLNB,FTH1,FYN,GHRL,GNA12,H3F3A/H3F3B,HBEGF,HEYL,LAT2,LDLR,LGALS3,LY6E,MCL1,mir-21,MTHFD2,MTSS1,NUDT1,PADI4,RHBDF1,SPRY2,SRC,SULF2,SV2B,TGFBI,TNFAIP3,ZFHX3,ZNF521
Cellular Movement	migration of tumor cell lines	7.59E-08	Decreased	-3.447		21	CD9,DAB2,DSE,ETS1,FLNB,FNBP1L,FYN,GAB2,GNA12,HBEGF,HTATIP2,ITGB5,LGALS3,LGALS3BP,mir-21,P2RY2,RHOC,RHOU,SPRY2,SRC,TGFBI
Cell Death and Survival	necrosis	1.36E-07		-0.360		44	ATN1,ATP2A2,BIK,BTG1,CD9,DAB2,EGR2,EMP1,EPHB4,ERN1,ETS1,F13A1,FLNB,FTH1,FYN,GAB2,GHRL,GNA12,HBEGF,HERPUD1,HEYL,HTATIP2,IRAK2,LDLR,LGALS3,LGALS3BP,MCL1,mir-21,NAA38,NUDT1,PADI4,PIM3,PVRL2,RASD1,RHOC,SGK1,SPRY2,SRC,SRPK2,SULF2,TNFAIP3,TNFRSF21,TPSAB1/TPSB2,TUBB6
Cell-To-Cell Signaling and Interaction	activation of cells	1.69E-07		-1.169		24	ATP2A2,CD9,DACH1,EGR2,ERN1,ETS1,F13A1,FYN,GHRL,HBEGF,LAT2,LDLR,LGALS3,LGALS3BP,METRNL,mir-21,P2RY2,PVRL2,SRC,TNFAIP3,TNFRSF21,TPSAB1/TPSB2,TSPAN32,ZNF521
Cardiovascular System Development and Function, Organismal Development	angiogenesis	2.56E-07		-1.750		23	ACVR1,BTG1,CD9,DAB2,EPHB4,ERN1,ESAM,ETS1,FLNB,GAB2,GHRL,HBEGF,HEYL,HTATIP2,ITGB5,LGALS3,mir-21,PIM3,SPRY2,SRC,SRPK2,TGFBI,TNFAIP3
Cell Death and Survival	cell death of tumor cell lines	2.68E-07		0.355		31	ATN1,ATP2A2,BIK,BTG1,DAB2,EGR2,EPHB4,ERN1,ETS1,FLNB,FTH1,FYN,HBEGF,HERPUD1,HTATIP2,IRAK2,LGALS3,LGALS3BP,MCL1,mir-21,NAA38,PADI4,RASD1,RHOC,SGK1,SPRY2,SRC,SULF2,TNFAIP3,TNFRSF21,TUBB6
Cancer, Organismal Injury and Abnormalities, Reproductive System Disease	mammary tumor	9.21E-07				36	AEBP1,AIG1,ANGPTL6,ASAP2,CD9,CDK20,DAB2,DACH1,ETS1,FLNB,FNBP1L,FTH1,FYN,GAB2,GHRL,GNA12,H3F3A/H3F3B,HBEGF,HEYL,HIST2H2BE,HIVEP3,HTATIP2,ITGB5,KLF11,LGALS3,MCL1,mir-21,PVRL2,RHBDF1,RHOC,SQLE,SRC,TGFBI,TNFAIP3,TUBB6,ZFHX3
Hematological System Development and Function, Tissue Morphology	quantity of leukocytes	9.65E-07		-1.595		22	BIK,CYP27A1,EGR2,ETS1,F13A1,FUT7,FYN,GAB2,GHRL,GNA12,GRAP,HBEGF,HIVEP3,LDLR,LGALS3,MCL1,PIM3,SH2B3,SRC,TGFBI,TNFAIP3,TNFRSF21
Cell Death and Survival	apoptosis of tumor cell lines	9.67E-07		0.635		26	ATN1,BIK,DAB2,EGR2,EPHB4,ERN1,ETS1,FLNB,FTH1,FYN,HBEGF,HTATIP2,IRAK2,LGALS3,LGALS3BP,MCL1,mir-21,PADI4,RASD1,RHOC,SGK1,SPRY2,SRC,SULF2,TNFAIP3,TNFRSF21
Cell-To-Cell Signaling and Interaction	attachment of cells	1.61E-06		-0.239	bias	8	DAB2,ETS1,FUT7,FYN,LGALS3,SPRY2,SRC,TGFBI
Hematological System Development and Function, Tissue Morphology	quantity of blood cells	1.97E-06		-1.653		23	BIK,CD9,CYP27A1,EGR2,ETS1,F13A1,FUT7,FYN,GAB2,GHRL,GNA12,GRAP,HBEGF,HIVEP3,LDLR,LGALS3,MCL1,PIM3,SH2B3,SRC,TGFBI,TNFAIP3,TNFRSF21
Cancer, Organismal Injury and Abnormalities, Reproductive System Disease	breast cancer	2.05E-06				34	AEBP1,AIG1,ANGPTL6,ASAP2,CD9,CDK20,DACH1,ETS1,FLNB,FNBP1L,FTH1,FYN,GAB2,GHRL,GNA12,H3F3A/H3F3B,HBEGF,HEYL,HIST2H2BE,HIVEP3,HTATIP2,KLF11,LGALS3,MCL1,mir-21,PVRL2,RHBDF1,RHOC,SQLE,SRC,TGFBI,TNFAIP3,TUBB6,ZFHX3
Tissue Morphology	quantity of cells	2.13E-06		-1.179		32	ATN1,BIK,CD9,CYP27A1,DACH1,EGR2,ETS1,F13A1,FTH1,FUT7,FYN,GAB2,GHRL,GNA12,GRAP,HBEGF,HEYL,HIVEP3,LDLR,LGALS3,MCL1,MTHFD2,PIM3,RHBDF1,SGK1,SH2B3,SPRY2,SRC,TGFBI,TNFAIP3,TNFRSF21,ZNF521
Cellular Development, Skeletal and Muscular System Development and Function, Tissue Development	differentiation of muscle cells	2.82E-06		-1.941		11	ACVR1,BTG1,CD9,EPHB4,H3F3A/H3F3B,HEYL,LDLR,mir-21,SRC,TNFAIP3,ZFHX3
Cellular Development, Cellular Growth and Proliferation	cell proliferation of tumor cell lines	4.57E-06		-1.049		29	ACVR1,ATP2A2,DAB2,DACH1,EGR2,EMP1,ETS1,FTH1,FYN,GAB2,GHRL,HBEGF,HEYL,HTATIP2,ITGB5,LGALS3,MCL1,mir-21,NAA38,NUDT1,P2RY2,PADI4,RASD1,RASL10A,RHOC,SGK1,SH2B3,SPRY2,SRC
Cancer, Organismal Injury and Abnormalities, Reproductive System Disease	breast or ovarian cancer	5.25E-06				44	AEBP1,AIG1,ANGPTL6,ASAP2,CD9,CDK20,COL23A1,DAB2,DACH1,DSE,EGR2,ERAP2,ETS1,FLNB,FNBP1L,FTH1,FYN,GAB2,GHRL,GNA12,H3F3A/H3F3B,HBEGF,HEYL,HIST2H2BE,HIVEP3,HTATIP2,KLF11,LAT2,LDLR,LGALS3,MCL1,mir-21,MTHFD2,P2RY2,PVRL2,RHBDF1,RHOC,SQLE,SRC,SRPK2,TGFBI,TNFAIP3,TUBB6,ZFHX3
Cellular Growth and Proliferation, Tissue Development	generation of cells	6.05E-06	Decreased	-2.228	bias	34	ACVR1,BAIAP2,BIK,CAMK1D,CD9,DAB2,EGR2,EPHB4,ERN1,ETS1,F13A1,FLNB,FNBP1L,FYN,GHRL,GRASP,H3F3A/H3F3B,HBEGF,HEYL,HIVEP3,LAT2,LDLR,LGALS3,MCL1,mir-21,PALM,PVRL2,SGK1,SH2B3,SRC,SULF2,TNFAIP3,TNFRSF21,ZNF521
Cellular Development, Tissue Development	differentiation of connective tissue	6.31E-06		-0.286		18	ACVR1,ATP2A2,CD9,EGR2,EMP1,EPHB4,ETS1,FYN,GAB2,GHRL,H3F3A/H3F3B,HIVEP3,KIAA1715,LY6E,METRNL,mir-21,SRC,ZNF521
Cellular Development, Cellular Growth and Proliferation	proliferation of prostate cancer cell lines	6.56E-06		-0.578		11	DAB2,DACH1,ETS1,FYN,GHRL,HBEGF,HEYL,LGALS3,mir-21,RHOC,SRC
Cellular Movement	invasion of tumor cell lines	7.60E-06	Decreased	-2.097		17	CD9,DAB2,DSE,EPHB4,ETS1,FNBP1L,GAB2,GHRL,GNA12,HBEGF,HTATIP2,LGALS3,mir-21,RHOC,SPRY2,SRC,TGFBI
Neurological Disease	epileptic seizure	8.62E-06				8	BAIAP2,EGR2,GRASP,LDLR,MCL1,METRNL,PIM3,SPRY2
Cell Death and Survival	cell death of leukemia cell lines	1.04E-05		0.461		11	BIK,BTG1,ERN1,FTH1,LGALS3,LGALS3BP,MCL1,mir-21,RHOC,TNFAIP3,TUBB6
Neurological Disease	epilepsy	1.17E-05				11	BAIAP2,CA5B,EGR2,FYN,GRASP,LDLR,MCL1,METRNL,PIM3,PRDM8,SPRY2
Inflammatory Response	immune response of cells	1.50E-05		-0.334		15	ASAP2,CAMK1D,ERN1,ETS1,FYN,GAB2,GNA12,HBEGF,ITGB5,LGALS3,MCL1,PADI4,SGK1,SPRY2,SRC
Cellular Development, Tissue Development	differentiation of connective tissue cells	1.80E-05		-0.126		16	ACVR1,ATP2A2,CD9,EGR2,EPHB4,FYN,GAB2,GHRL,H3F3A/H3F3B,HIVEP3,KIAA1715,LY6E,METRNL,mir-21,SRC,ZNF521
Cancer, Cell Death and Survival, Organismal Injury and Abnormalities, Tumor Morphology	apoptosis of tumor cells	1.82E-05		0.689		10	BIK,ETS1,GAB2,HBEGF,MCL1,mir-21,PIM3,SGK1,SPRY2,TNFRSF21
Cellular Movement	positioning of cells	2.01E-05				4	DAB2,FYN,PVRL2,SRC
Cell Morphology	morphology of cells	2.06E-05				32	AEBP1,ATP2A2,BAIAP2,BIK,CD9,DSE,ERN1,ETS1,FLNB,FYN,GAB2,GHRL,GNA12,H3F3A/H3F3B,HBEGF,HEYL,LAT2,LDLR,LGALS3,MCL1,mir-21,MTSS1,PIM3,PVRL2,RHBDF1,RHOC,SH2B3,SPRY2,SRC,SULF2,TGFBI,ZNF521
Cellular Movement	cell movement of leukemia cell lines	2.38E-05		-1.937	bias	7	FLNB,FUT7,GNA12,HOMER3,mir-21,RHOU,SRC
Cell-To-Cell Signaling and Interaction	adhesion of tumor cell lines	2.68E-05		-0.544		10	CD9,DAB2,ETS1,FUT7,LGALS3,mir-21,P2RY2,PVRL2,RHOU,SRC
Cell Death and Survival, Neurological Disease	cell death of hypothalamic neurons	2.91E-05				2	GHRL,HBEGF
Cellular Movement, Hematological System Development and Function, Hematopoiesis, Hypersensitivity Response, Immune Cell Trafficking, Inflammatory Response, Lymphoid Tissue Structure and Development	chemotaxis of BMMC cells	2.91E-05				2	CD9,FYN
Cell Cycle	cell cycle progression	3.04E-05		0.718		21	BTG1,CKS2,EMP1,ERN1,ETS1,FYN,GAB2,GNA12,H3F3A/H3F3B,HBEGF,KLHDC8B,LGALS3,mir-21,PADI4,PIM3,RHOU,SGK1,SPRY2,SRC,SRPK2,ZFHX3
Cellular Assembly and Organization, Tissue Development	fibrogenesis	3.05E-05	Decreased	-2.208		12	DAB2,FYN,GNA12,ITGB5,LAT2,mir-21,MTSS1,RHOC,SGK1,SPRY2,SRC,TGFBI
Cardiovascular System Development and Function, Organismal Development	vasculogenesis	3.27E-05		-1.562		17	ACVR1,CD9,DAB2,EPHB4,ERN1,ESAM,ETS1,GHRL,HBEGF,HEYL,LGALS3,mir-21,PIM3,SPRY2,SRC,TGFBI,TNFAIP3
Cell-To-Cell Signaling and Interaction	activation of connective tissue cells	3.28E-05		-1.158		7	ERN1,F13A1,LDLR,LGALS3,mir-21,SRC,ZNF521
Neurological Disease	seizure disorder	3.68E-05				13	ATN1,BAIAP2,CA5B,EGR2,FYN,GRASP,LDLR,MCL1,METRNL,PIM3,PRDM8,SPRY2,SV2B
Cellular Assembly and Organization, Cellular Function and Maintenance, Tissue Development	formation of actin filaments	3.79E-05	Decreased	-2.391		10	DAB2,FYN,GNA12,ITGB5,LAT2,MTSS1,RHOC,SPRY2,SRC,TGFBI
Cellular Development, Embryonic Development, Organismal Development, Tissue Development	differentiation of embryonic tissue	4.00E-05		-1.946	bias	9	ACVR1,DAB2,EPHB4,GAB2,HBEGF,HEYL,mir-21,SRC,ZFHX3
Cell Death and Survival	anoikis of breast cancer cell lines	4.27E-05				3	DAB2,LGALS3,MCL1
Cell-To-Cell Signaling and Interaction, Cellular Assembly and Organization, Cellular Function and Maintenance, Tissue Development	formation of fibronectin matrix	4.27E-05				3	CD9,FYN,SRC
Cellular Assembly and Organization, Cellular Function and Maintenance	organization of cytoskeleton	4.55E-05	Decreased	-2.263	bias	25	BAIAP2,CAMK1D,CD9,ERN1,ETS1,F13A1,FAM101B,FLNB,FNBP1L,FYN,GHRL,GNA12,GRASP,LDLR,mir-21,MTSS1,PALM,PVRL2,RHOC,RHOU,SGK1,SRC,SULF2,TNFRSF21,TSPAN32
Inflammatory Response	inflammatory response	5.55E-05		-1.090		17	CAMK1D,CD9,ERN1,ETS1,FYN,GHRL,GNA12,IRAK2,LDLR,LGALS3,LGALS3BP,MCL1,METRNL,mir-21,SRC,TNFAIP3,TPSAB1/TPSB2
Hematological System Development and Function, Tissue Morphology	quantity of lymphocytes	5.91E-05		-1.122		16	BIK,CYP27A1,EGR2,ETS1,FYN,GNA12,GRAP,HIVEP3,LDLR,LGALS3,MCL1,PIM3,SH2B3,TGFBI,TNFAIP3,TNFRSF21
Cellular Assembly and Organization	formation of cytoskeleton	6.07E-05		-1.977		11	DAB2,FYN,GNA12,ITGB5,LAT2,MTSS1,RHOC,SGK1,SPRY2,SRC,TGFBI
Cell Morphology, Cellular Assembly and Organization, Cellular Function and Maintenance	formation of filopodia	7.02E-05	Decreased	-2.410	bias	7	BAIAP2,FNBP1L,FYN,MTSS1,PALM,RHOU,SRC
Cell Cycle	interphase	7.97E-05		-1.304		15	ACVR1,BTG1,CKS2,DAB2,ETS1,GNA12,HBEGF,LGALS3,mir-21,RHOU,SGK1,SH2B3,SPRY2,SRC,SRPK2
Cellular Movement, Immune Cell Trafficking	leukocyte migration	8.21E-05		-1.302		18	CAMK1D,CD9,EGR2,ESAM,ETS1,F13A1,FUT7,FYN,GAB2,GNA12,LDLR,LGALS3,P2RY2,SH2B3,SRC,TNFAIP3,TNFRSF21,TPSAB1/TPSB2
Cellular Movement	invasion of cells	8.30E-05	Decreased	-2.533		18	CD9,DAB2,DSE,EPHB4,ETS1,FNBP1L,FYN,GAB2,GHRL,GNA12,HBEGF,HTATIP2,LGALS3,mir-21,RHOC,SPRY2,SRC,TGFBI
Connective Tissue Development and Function, Skeletal and Muscular System Development and Function	maintenance of bone	8.71E-05				2	F13A1,SRC
Lymphoid Tissue Structure and Development, Tissue Morphology	quantity of bone marrow cells	8.85E-05		-0.456		7	CD9,FUT7,GAB2,PIM3,RHBDF1,SH2B3,SRC
Cancer, Organismal Injury and Abnormalities	abdominal neoplasm	8.95E-05		-0.218		98	ACSF3,ACVR1,AEBP1,AIG1,ALDH4A1,ANGPTL6,ASAP2,ATN1,ATP2A2,BAIAP2,BIK,CAMK1D,CCDC109B,CD9,CDK20,CKS2,COL23A1,CYP27A1,DAB2,DACH1,DNAJB9,DSE,EGR2,EMP1,EPHB4,ERAP2,ERN1,ETS1,F13A1,FAM101B,FAM45A,FLNB,FNBP1L,FRMD3,FTH1,FUT7,FYN,GAB2,GHRL,GNA12,H3F3A/H3F3B,HBEGF,HERPUD1,HEYL,HIST2H2BE,HIVEP3,HOMER3,HTATIP2,IRAK2,ITGB5,KIAA1715,KLF11,KLHDC8B,LAT2,LDLR,LGALS3,LGALS3BP,LY6E,MCL1,mir-21,MTHFD2,MTHFS,MTSS1,N…
Neurological Disease	seizures	9.53E-05				11	ATN1,BAIAP2,CA5B,EGR2,GRASP,LDLR,MCL1,METRNL,PIM3,SPRY2,SV2B
Cell Death and Survival	cell death of connective tissue cells	1.02E-04		-0.261		14	ATN1,BIK,EGR2,ETS1,FTH1,FYN,GHRL,HBEGF,MCL1,mir-21,NUDT1,RHOC,SRC,TNFAIP3
Cellular Assembly and Organization, Tissue Development	formation of filaments	1.04E-04		-1.977		11	DAB2,FYN,GNA12,ITGB5,LAT2,MTSS1,RHOC,SGK1,SPRY2,SRC,TGFBI
Cellular Function and Maintenance	function of leukocytes	1.04E-04				13	BIK,CD9,ETS1,FUT7,FYN,GAB2,IRAK2,LAT2,LGALS3,MCL1,PADI4,TNFAIP3,TNFRSF21
Cellular Development, Embryonic Development, Organismal Development	differentiation of embryonic cells	1.05E-04		-1.701	bias	8	ACVR1,BAIAP2,DAB2,EPHB4,HBEGF,HEYL,mir-21,SRC
Lymphoid Tissue Structure and Development, Tissue Morphology	quantity of lymphatic system cells	1.06E-04		-0.323		9	CD9,ETS1,FUT7,GAB2,GNA12,PIM3,RHBDF1,SH2B3,SRC
Cell Death and Survival	cell death of colorectal cancer cell lines	1.11E-04		-0.465		9	BIK,EPHB4,ETS1,LGALS3,MCL1,NAA38,PADI4,SGK1,SRC
Cell-To-Cell Signaling and Interaction	cell-cell adhesion of tumor cell lines	1.12E-04		-0.152		4	DAB2,LGALS3,P2RY2,SRC
Cell Morphology	sprouting	1.15E-04		-1.335		11	EPHB4,ETS1,FYN,GRASP,PALM,PIM3,SGK1,SPRY2,SRC,SULF2,TNFRSF21
Cancer, Organismal Injury and Abnormalities	cancer	1.17E-04		-1.286		105	ACSF3,ACVR1,AEBP1,AIG1,ALDH4A1,ANGPTL6,ASAP2,ATN1,ATP2A2,BAIAP2,BIK,BRI3BP,BTG1,CA5B,CAMK1D,CCDC109B,CD9,CDK20,CKS2,COL23A1,CPD,CYP27A1,DAB2,DACH1,DNAJB9,DSE,EGR2,EMP1,EPHB4,ERAP2,ERN1,ETS1,F13A1,FAM101B,FAM45A,FLNB,FNBP1L,FRMD3,FTH1,FUT7,FYN,GAB2,GHRL,GNA12,H3F3A/H3F3B,HBEGF,HERPUD1,HEYL,HIST2H2BE,HIVEP3,HOMER3,HTATIP2,IRAK2,ITGB5,KIAA1715,KLF11,KLHDC8B,LAT2,LDLR,LGALS3,LGALS3BP,LY6E,MCL1,mir-21…
Organismal Development	morphology of body cavity	1.27E-04				22	AEBP1,ATP2A2,BIK,CD9,DAB2,DACH1,ETS1,FUT7,FYN,HBEGF,HEYL,LDLR,LGALS3,LY6E,MCL1,MTHFD2,MTSS1,RHBDF1,SH2B3,SPRY2,SRC,TGFBI
Cellular Movement	migration of leukemia cell lines	1.31E-04	Decreased	-2.219	bias	5	FLNB,GNA12,mir-21,RHOU,SRC
DNA Replication, Recombination, and Repair	synthesis of DNA	1.32E-04		-0.682		11	DACH1,FYN,GAB2,GNA12,HBEGF,LDLR,LGALS3,MCL1,SGK1,SRC,TPSAB1/TPSB2
Cell Death and Survival	apoptosis of melanoma cell lines	1.35E-04		0.185		6	BIK,DAB2,ETS1,FLNB,MCL1,SRC
Cancer, Organismal Injury and Abnormalities	malignant solid tumor	1.38E-04		-0.727		104	ACSF3,ACVR1,AEBP1,AIG1,ALDH4A1,ANGPTL6,ASAP2,ATN1,ATP2A2,BAIAP2,BIK,BRI3BP,BTG1,CA5B,CAMK1D,CCDC109B,CD9,CDK20,CKS2,COL23A1,CPD,CYP27A1,DAB2,DACH1,DNAJB9,DSE,EGR2,EMP1,EPHB4,ERAP2,ERN1,ETS1,F13A1,FAM101B,FAM45A,FLNB,FNBP1L,FRMD3,FTH1,FUT7,FYN,GAB2,GHRL,GNA12,H3F3A/H3F3B,HBEGF,HERPUD1,HEYL,HIST2H2BE,HIVEP3,HOMER3,HTATIP2,IRAK2,ITGB5,KIAA1715,KLF11,KLHDC8B,LAT2,LDLR,LGALS3,LGALS3BP,LY6E,MCL1,mir-21…
Cell-To-Cell Signaling and Interaction, Hematological System Development and Function, Immune Cell Trafficking, Inflammatory Response	activation of leukocytes	1.45E-04		-1.170		15	EGR2,ETS1,FYN,LAT2,LDLR,LGALS3,LGALS3BP,METRNL,mir-21,PVRL2,SRC,TNFAIP3,TNFRSF21,TPSAB1/TPSB2,TSPAN32
Cardiovascular System Development and Function, Cellular Movement	cell movement of endothelial cells	1.50E-04	Decreased	-2.359		10	CD9,EPHB4,ESAM,ETS1,FLNB,LGALS3,mir-21,MTSS1,SRC,TGFBI
Cell Death and Survival	apoptosis of colorectal cancer cell lines	1.53E-04		-0.226		8	BIK,EPHB4,ETS1,LGALS3,MCL1,PADI4,SGK1,SRC
Cellular Movement	cell movement of tumor cells	1.54E-04		-1.912		7	GAB2,GNA12,HBEGF,LGALS3,RHOC,SPRY2,SRC
Gene Expression	expression of RNA	1.65E-04		-0.553		32	ACVR1,AEBP1,ATN1,BTG1,CD9,CKS2,DAB2,DACH1,EGR2,ERN1,ETS1,FYN,GAB2,GNA12,GRAP,HEYL,HIVEP3,HTATIP2,IRAK2,KLF11,LDLR,PRDM8,RASD1,RHOC,SGK1,SH2B3,SPRY2,SRC,SRPK2,TNFAIP3,ZFHX3,ZFP90
Cellular Assembly and Organization, Cellular Function and Maintenance, Tissue Development	formation of actin stress fibers	1.68E-04	Decreased	-2.187		8	DAB2,FYN,GNA12,ITGB5,RHOC,SPRY2,SRC,TGFBI
Cellular Development, Cellular Growth and Proliferation, Connective Tissue Development and Function	proliferation of fibroblast cell lines	1.69E-04		1.502		11	BTG1,CD9,CKS2,DACH1,EGR2,GHRL,GNA12,HBEGF,PIM3,RHOU,SRC
Cancer, Organismal Injury and Abnormalities	breast or colorectal cancer	1.69E-04				57	ACVR1,AEBP1,AIG1,ANGPTL6,ASAP2,ATP2A2,CD9,CDK20,DAB2,DACH1,DNAJB9,EGR2,EMP1,EPHB4,ERAP2,ETS1,FLNB,FNBP1L,FTH1,FYN,GAB2,GHRL,GNA12,H3F3A/H3F3B,HBEGF,HEYL,HIST2H2BE,HIVEP3,HOMER3,HTATIP2,ITGB5,KLF11,KLHDC8B,LGALS3,MCL1,mir-21,MTSS1,PRDM8,PVRL2,RHBDF1,RHOC,SGK1,SLC24A3,SQLE,SRC,SRPK2,SULF2,SV2B,TCEA3,TGFBI,TNFAIP3,TSPAN32,TUBB6,ZFHX3,ZFP90,ZNF185,ZNF385C
Embryonic Development, Organismal Development	arrest in gastrulation	1.74E-04				2	ACVR1,DAB2
Organismal Development	abnormal morphology of body cavity	1.81E-04				21	AEBP1,ATP2A2,BIK,CD9,DAB2,DACH1,ETS1,FUT7,FYN,HBEGF,LDLR,LGALS3,LY6E,MCL1,MTHFD2,MTSS1,RHBDF1,SH2B3,SPRY2,SRC,TGFBI
Hematological System Development and Function, Inflammatory Response, Tissue Morphology	quantity of phagocytes	1.83E-04		0.016		11	BIK,FUT7,GAB2,GHRL,HBEGF,LDLR,LGALS3,MCL1,SH2B3,SRC,TNFAIP3
Cell Signaling, Molecular Transport, Vitamin and Mineral Metabolism	deposition of Ca2+	1.92E-04				3	F13A1,GHRL,LDLR
Cell Morphology	abnormal morphology of cells	1.99E-04				22	AEBP1,ATP2A2,DSE,ERN1,ETS1,FLNB,FYN,GAB2,H3F3A/H3F3B,HBEGF,LDLR,LGALS3,MCL1,PIM3,PVRL2,RHBDF1,RHOC,SH2B3,SPRY2,SULF2,TGFBI,ZNF521
Cell Death and Survival, Endocrine System Disorders, Gastrointestinal Disease	cell death of islet cells	2.04E-04		-1.400		5	GHRL,LDLR,LGALS3,MCL1,mir-21
Hematological System Development and Function, Hematopoiesis, Lymphoid Tissue Structure and Development, Tissue Morphology	quantity of megakaryocytes	2.10E-04		0.762		4	CD9,FUT7,PIM3,SH2B3
Cellular Development, Connective Tissue Development and Function, Skeletal and Muscular System Development and Function, Tissue Development	differentiation of osteoclasts	2.22E-04		0.254		7	ATP2A2,CD9,EPHB4,GAB2,HIVEP3,LY6E,SRC
Cell Death and Survival	anoikis of tumor cell lines	2.26E-04		0.849		4	DAB2,LGALS3,MCL1,SRC
Developmental Disorder	Hypoplasia	2.27E-04		1.673	bias	12	ATP2A2,EGR2,ERN1,ETS1,FUT7,FYN,HBEGF,LDLR,RHBDF1,SPRY2,SRC,TGFBI
Cellular Movement	homing of cells	2.38E-04	Decreased	-3.154	bias	13	CAMK1D,CD9,FUT7,FYN,GNA12,HBEGF,HOMER3,LDLR,LGALS3,P2RY2,RHOU,SRC,TPSAB1/TPSB2
Behavior, Digestive System Development and Function	nursing	2.54E-04				3	AEBP1,FYN,SRC
Gene Expression	transcription	2.55E-04		-0.280		30	ACVR1,AEBP1,ATN1,BTG1,CD9,CKS2,DAB2,DACH1,EGR2,ERN1,ETS1,FYN,GAB2,GNA12,GRAP,HEYL,HIVEP3,HTATIP2,KLF11,LDLR,PRDM8,RASD1,RHOC,SGK1,SH2B3,SPRY2,SRC,SRPK2,ZFHX3,ZFP90
Cell Death and Survival	cell death of immune cells	2.76E-04		-0.440		14	BIK,BTG1,CD9,ERN1,ETS1,FTH1,FYN,GAB2,LDLR,LGALS3,MCL1,TNFAIP3,TNFRSF21,TPSAB1/TPSB2
Embryonic Development, Organismal Development	development of body trunk	2.82E-04		-0.822	bias	21	ACVR1,AEBP1,ATP2A2,CD9,EGR2,EPHB4,ERN1,ETS1,FYN,GAB2,HBEGF,HEYL,LAT2,LGALS3,LY6E,mir-21,SH2B3,SPRY2,SRC,SULF2,ZNF521
Embryonic Development, Organismal Development, Tissue Development	development of visceral endoderm	2.88E-04				2	ACVR1,DAB2
Cardiovascular Disease, Cellular Compromise, Organismal Injury and Abnormalities, Skeletal and Muscular Disorders, Tissue Morphology	injury of cardiomyocytes	2.88E-04				2	mir-21,PIM3
Hematological System Development and Function, Inflammatory Response, Tissue Morphology	quantity of macrophages	2.90E-04		0.126		7	GHRL,HBEGF,LDLR,LGALS3,SH2B3,SRC,TNFAIP3
Cellular Development, Skeletal and Muscular System Development and Function, Tissue Development	differentiation of smooth muscle cells	3.16E-04				4	ACVR1,HEYL,LDLR,mir-21
Cancer, Hematological Disease, Immunological Disease, Organismal Injury and Abnormalities	B-cell non-Hodgkin's disease	3.27E-04				9	ATN1,BTG1,EGR2,ETS1,MCL1,mir-21,SGK1,SH2B3,TNFAIP3
Cancer	cell transformation	3.45E-04		-1.463		11	ETS1,FTH1,GAB2,GNA12,HEYL,HTATIP2,KLF11,LGALS3,mir-21,RHOU,SRC
Cellular Development	branching of cells	3.48E-04		-1.868		10	EPHB4,ETS1,FYN,GRASP,PALM,PIM3,SGK1,SRC,SULF2,TNFRSF21
Cell Cycle	G1 phase	3.59E-04		-1.000		10	ACVR1,DAB2,ETS1,GNA12,LGALS3,mir-21,RHOU,SPRY2,SRC,SRPK2
Cell Death and Survival	apoptosis of fibroblast cell lines	3.64E-04		-0.407		9	ATN1,ETS1,FTH1,FYN,GHRL,MCL1,RHOC,SRC,TNFAIP3
Cancer, Organismal Injury and Abnormalities	benign neoplasia	3.66E-04				19	AEBP1,AIG1,ATP2A2,COL23A1,DAB2,EPHB4,FLNB,FTH1,HTATIP2,LGALS3,mir-21,MTHFD2,NUDT1,RELL1,SGK1,SH2B3,SLC24A3,SRC,TNFAIP3
Connective Tissue Development and Function, Tissue Morphology	quantity of connective tissue	3.71E-04		-0.286		13	AEBP1,ANGPTL6,CD9,EGR2,F13A1,GAB2,HIVEP3,LDLR,PIM3,RHBDF1,SH2B3,SPRY2,ZNF521
Cell Morphology	ruffling	3.78E-04		-1.067	bias	5	BAIAP2,GHRL,GNA12,MTSS1,SRC
Cellular Movement	chemotaxis of cells	3.88E-04	Decreased	-2.925	bias	12	CAMK1D,CD9,FYN,GNA12,HBEGF,HOMER3,LDLR,LGALS3,P2RY2,RHOU,SRC,TPSAB1/TPSB2
Cell-To-Cell Signaling and Interaction	aggregation of cells	3.98E-04		-0.338		9	CD9,DAB2,ESAM,FYN,GNA12,HBEGF,PVRL2,SGK1,TSPAN32
Tissue Development	growth of epithelial tissue	4.09E-04		0.095		14	ANGPTL6,CD9,DAB2,DACH1,EPHB4,ERN1,FYN,GAB2,GHRL,HBEGF,HEYL,mir-21,MTSS1,SULF2
Embryonic Development, Nervous System Development and Function, Organ Development, Organismal Development, Tissue Development	formation of hippocampus	4.26E-04				5	ACVR1,FYN,GRASP,SRC,ZNF521
Cell Cycle	G1/S phase transition of hepatoma cell lines	4.31E-04				2	ETS1,SRC
Gastrointestinal Disease, Hepatic System Disease, Organismal Injury and Abnormalities	experimentally-induced hepatic fibrosis	4.31E-04				2	LGALS3,mir-21
Cell-To-Cell Signaling and Interaction	cell-cell adhesion	4.31E-04		-0.152		7	DAB2,ESAM,LGALS3,NINJ2,P2RY2,PVRL2,SRC
Cancer, Cell Death and Survival, Organismal Injury and Abnormalities, Tumor Morphology	necrosis of tumor	4.51E-04		0.587		11	BIK,BTG1,ETS1,GAB2,HBEGF,MCL1,mir-21,PIM3,SGK1,SPRY2,TNFRSF21
Cell Morphology, Cellular Assembly and Organization, Cellular Function and Maintenance	formation of cellular protrusions	4.61E-04	Decreased	-2.590	bias	17	BAIAP2,CAMK1D,CD9,FNBP1L,FYN,GHRL,GNA12,GRASP,mir-21,MTSS1,PALM,RHOC,RHOU,SGK1,SRC,SULF2,TNFRSF21
Cell Signaling, Molecular Transport, Vitamin and Mineral Metabolism	quantity of Ca2+	4.61E-04		-1.323	bias	10	ATP2A2,FYN,GHRL,HERPUD1,LAT2,MCL1,P2RY2,SGK1,SRC,TPSAB1/TPSB2
Cell Morphology, Cellular Assembly and Organization	morphology of nucleus	4.61E-04				5	ETS1,H3F3A/H3F3B,PVRL2,SRC,TGFBI
Cell Signaling, Small Molecule Biochemistry	synthesis of nitric oxide	4.67E-04		-0.821		8	CPD,DDAH2,GHRL,HBEGF,mir-21,P2RY2,SRC,TNFAIP3
Cellular Development, Tissue Development	differentiation of bone cells	4.82E-04		0.199		10	ACVR1,ATP2A2,CD9,EPHB4,GAB2,H3F3A/H3F3B,HIVEP3,LY6E,SRC,ZNF521
Cell-To-Cell Signaling and Interaction, Cellular Function and Maintenance, Inflammatory Response	phagocytosis of cells	4.86E-04		-0.994	bias	8	ASAP2,CAMK1D,FYN,GAB2,ITGB5,LGALS3,PADI4,SRC
Organismal Injury and Abnormalities	Fibrosis	4.87E-04		1.249		12	ATP2A2,ETS1,HBEGF,IRAK2,LDLR,LGALS3,mir-21,MTSS1,PVRL2,SH2B3,SRC,TNFAIP3
Hematological System Development and Function, Tissue Morphology	quantity of antigen presenting cells	4.95E-04		-0.000		8	GHRL,HBEGF,LDLR,LGALS3,MCL1,SH2B3,SRC,TNFAIP3
Connective Tissue Development and Function, Skeletal and Muscular System Development and Function, Tissue Morphology	quantity of bone cells	5.05E-04		-0.896		6	CD9,EGR2,F13A1,GAB2,HIVEP3,ZNF521
Cell Morphology	cell spreading	5.15E-04		-0.928		8	CD9,DAB2,ETS1,FLNB,LGALS3,SPRY2,SRC,TGFBI
Cell Death and Survival	anoikis	5.17E-04		0.579		5	DAB2,ITGB5,LGALS3,MCL1,SRC
Cell Cycle	G1 phase of tumor cell lines	5.33E-04		-1.000		7	DAB2,ETS1,LGALS3,mir-21,SPRY2,SRC,SRPK2
Gene Expression	transcription of RNA	5.52E-04		-0.412		27	ACVR1,AEBP1,ATN1,BTG1,CD9,CKS2,DAB2,DACH1,EGR2,ERN1,ETS1,GAB2,GNA12,GRAP,HEYL,HIVEP3,HTATIP2,KLF11,LDLR,PRDM8,RASD1,RHOC,SGK1,SH2B3,SRC,ZFHX3,ZFP90
Hematological System Development and Function, Hematopoiesis, Humoral Immune Response, Tissue Morphology	quantity of pre-B lymphocytes	5.57E-04		-0.914		5	BIK,ETS1,FYN,PIM3,SH2B3
Cellular Movement	migration of muscle cell lines	5.66E-04				3	GHRL,ITGB5,SRC
Cell Death and Survival	apoptosis of leukemia cell lines	5.78E-04		0.580		8	BIK,ERN1,LGALS3,LGALS3BP,MCL1,mir-21,RHOC,TNFAIP3
Lymphoid Tissue Structure and Development	morphology of lymphatic system component	5.86E-04				10	BIK,ETS1,FUT7,FYN,GNA12,MCL1,RHBDF1,SH2B3,SRC,TGFBI
Tissue Development	development of connective tissue	5.94E-04		-1.454		10	CHST13,DSE,F13A1,HBEGF,HIVEP3,LDLR,mir-21,SRC,SULF2,ZNF521
Cellular Function and Maintenance	engulfment of cells	5.94E-04		-1.626	bias	10	ASAP2,CAMK1D,DAB2,FYN,GAB2,HBEGF,ITGB5,LGALS3,PADI4,SRC
Digestive System Development and Function, Organ Morphology	abnormal morphology of dilated esophagus	6.01E-04				2	SPRY2,SULF2
Cell-To-Cell Signaling and Interaction	activation of brain cancer cell lines	6.01E-04				2	DACH1,mir-21
Cancer, Hematological Disease, Immunological Disease, Organismal Injury and Abnormalities	imatinib resistant Ph positive chronic myeloid leukemia in accelerated phase	6.01E-04				2	FYN,SRC
Cancer, Hematological Disease, Immunological Disease, Organismal Injury and Abnormalities	imatinib resistant Ph positive chronic myeloid leukemia in chronic phase	6.01E-04				2	FYN,SRC
Cancer, Hematological Disease, Immunological Disease, Organismal Injury and Abnormalities	imatinib resistant Ph positive chronic myeloid leukemia in myeloid blast crisis	6.01E-04				2	FYN,SRC
Cancer, Hematological Disease, Immunological Disease, Organismal Injury and Abnormalities	imatinib resistant Philadelphia positive chronic myeloid leukemia in blast crisis	6.01E-04				2	FYN,SRC
Cell Cycle	mitogenesis of brain cancer cell lines	6.01E-04				2	FYN,SRC
Cancer, Gastrointestinal Disease, Organismal Injury and Abnormalities	progressive PDGFRA D842V mutation-positive gastrointestinal stromal tumor	6.01E-04				2	FYN,SRC
Cancer, Organismal Injury and Abnormalities	transformation of endocrine cells	6.01E-04				2	LGALS3,SRC
Cellular Assembly and Organization, Cellular Function and Maintenance	microtubule dynamics	6.06E-04	Decreased	-2.114	bias	20	BAIAP2,CAMK1D,CD9,ERN1,F13A1,FNBP1L,FYN,GHRL,GNA12,GRASP,LDLR,mir-21,MTSS1,PALM,RHOC,RHOU,SGK1,SRC,SULF2,TNFRSF21
Organismal Injury and Abnormalities	Wound	6.10E-04				7	AEBP1,ANGPTL6,ETS1,F13A1,HBEGF,LGALS3,mir-21
Endocrine System Disorders, Metabolic Disease	impaired glucose tolerance	6.45E-04		0.692	bias	5	DNAJB9,ERN1,GHRL,LDLR,LGALS3
Cell Cycle	polyploidy	6.87E-04				3	CKS2,H3F3A/H3F3B,SPRY2
Cellular Movement, Immune Cell Trafficking	cell movement of lymphatic system cells	7.04E-04		0.152	bias	4	CD9,FUT7,FYN,GNA12
Cellular Growth and Proliferation, Tissue Development	proliferation of epithelial cells	7.09E-04		0.493		11	ANGPTL6,CD9,DAB2,DACH1,FYN,GAB2,HBEGF,HEYL,mir-21,MTSS1,SULF2
Cardiovascular System Development and Function, Organ Development	function of heart	7.11E-04		-1.678		7	ATP2A2,GAB2,GHRL,HBEGF,LDLR,PVRL2,TNFAIP3
Molecular Transport	quantity of metal	7.18E-04		-0.570		11	ATP2A2,FTH1,FYN,GHRL,HERPUD1,LAT2,MCL1,P2RY2,SGK1,SRC,TPSAB1/TPSB2
Cell Death and Survival	cell death of hepatoma cell lines	7.42E-04		0.649		6	FYN,HTATIP2,IRAK2,MCL1,SRC,SULF2
Cell Death and Survival	cell death of fibroblast cell lines	7.48E-04		-0.206		10	ATN1,EGR2,ETS1,FTH1,FYN,GHRL,MCL1,RHOC,SRC,TNFAIP3
Hematological System Development and Function, Hematopoiesis	development of hematopoietic system	7.50E-04		-1.387		8	EGR2,ETS1,FYN,HIVEP3,LAT2,MCL1,mir-21,SH2B3
Cellular Movement	cell movement of breast cancer cell lines	7.78E-04		-1.132		8	CD9,ETS1,FNBP1L,GAB2,ITGB5,mir-21,RHOC,SRC
Cardiovascular System Development and Function, Organ Morphology	contractility of heart ventricle	7.79E-04		-0.958		4	ATP2A2,GHRL,HBEGF,MCL1
Organismal Development	abnormal morphology of abdomen	7.81E-04				16	AEBP1,BIK,DACH1,ETS1,FUT7,FYN,LDLR,LGALS3,LY6E,MTHFD2,MTSS1,RHBDF1,SH2B3,SPRY2,SRC,TGFBI
Nervous System Development and Function	abnormal morphology of enteric nervous system	7.99E-04				2	SPRY2,SULF2
Cancer, Organismal Injury and Abnormalities	abdominal cancer	8.04E-04				95	ACSF3,ACVR1,AEBP1,AIG1,ALDH4A1,ANGPTL6,ASAP2,ATN1,ATP2A2,BAIAP2,BIK,CAMK1D,CCDC109B,CD9,CDK20,CKS2,COL23A1,CYP27A1,DAB2,DACH1,DNAJB9,DSE,EGR2,EMP1,EPHB4,ERAP2,ERN1,ETS1,F13A1,FAM101B,FAM45A,FLNB,FNBP1L,FRMD3,FUT7,FYN,GAB2,GHRL,GNA12,H3F3A/H3F3B,HBEGF,HERPUD1,HEYL,HIST2H2BE,HIVEP3,HOMER3,HTATIP2,IRAK2,ITGB5,KIAA1715,KLF11,KLHDC8B,LAT2,LDLR,LGALS3,LGALS3BP,LY6E,MCL1,mir-21,MTHFD2,MTHFS,MTSS1,NCALD,…
Cellular Movement	extravasation of cells	8.18E-04				4	ESAM,FUT7,LDLR,PVRL2
Cellular Movement	migration of sarcoma cell lines	8.18E-04				4	DAB2,FLNB,FYN,SPRY2
Organismal Injury and Abnormalities	oxidative stress	8.18E-04		1.982	bias	4	CA5B,FTH1,LDLR,LGALS3
Cellular Development, Cellular Growth and Proliferation, Hematological System Development and Function	proliferation of myeloid cells	8.21E-04		-0.600		5	BTG1,LGALS3,mir-21,SH2B3,SRC
Connective Tissue Development and Function, Skeletal and Muscular System Development and Function, Tissue Morphology	quantity of osteoclasts	8.21E-04		-0.555		5	CD9,F13A1,GAB2,HIVEP3,ZNF521
Cellular Assembly and Organization, Cellular Function and Maintenance	quantity of filopodia	8.22E-04				3	BAIAP2,MTSS1,PALM
Connective Tissue Development and Function, Skeletal and Muscular System Development and Function, Tissue Development	size of epiphyseal growth plate	8.22E-04				3	FLNB,SRC,ZNF521
Cellular Development, Cellular Growth and Proliferation, Hematological System Development and Function	proliferation of immune cells	8.27E-04		-1.454		15	BTG1,EGR2,ETS1,FYN,GAB2,GRAP,LAT2,LGALS3,mir-21,PIM3,SH2B3,SRC,TNFAIP3,TNFRSF21,TSPAN32
Cell-To-Cell Signaling and Interaction	binding of tumor cell lines	8.45E-04		-0.937		6	DSE,FUT7,FYN,ITGB5,LGALS3,LGALS3BP
Cell Death and Survival	apoptosis of neurons	8.83E-04		0.030		10	ATN1,FYN,GHRL,HERPUD1,LGALS3,NUDT1,RASD1,SGK1,SRPK2,TNFRSF21
Connective Tissue Development and Function, Tissue Morphology	quantity of connective tissue cells	8.97E-04		-0.342		7	CD9,EGR2,F13A1,GAB2,HIVEP3,SPRY2,ZNF521
Hematological System Development and Function, Inflammatory Response, Tissue Morphology	quantity of dendritic cells	9.07E-04				5	HBEGF,LDLR,LGALS3,MCL1,SH2B3
Lymphoid Tissue Structure and Development, Organ Morphology	abnormal morphology of lymphoid organ	9.19E-04				9	BIK,ETS1,FUT7,FYN,MCL1,RHBDF1,SH2B3,SRC,TGFBI
Cell Death and Survival	cell death of lung cancer cell lines	9.54E-04		1.832		7	BIK,HTATIP2,LGALS3,MCL1,mir-21,RASD1,SRC
Cellular Function and Maintenance	function of phagocytes	9.61E-04				8	CD9,FUT7,FYN,GAB2,IRAK2,LAT2,LGALS3,PADI4
Cancer, Hematological Disease, Immunological Disease, Organismal Injury and Abnormalities	blast phase myeloproliferative disorder	9.73E-04				3	FYN,SH2B3,SRC
Cell Death and Survival	cell viability of hepatoma cell lines	9.73E-04				3	FYN,HTATIP2,SRC
Cell Morphology, Cellular Assembly and Organization, Cellular Function and Maintenance	formation of invadopodia	9.73E-04				3	FNBP1L,RHOC,SRC
Cardiovascular System Development and Function, Organ Morphology, Organismal Development	morphology of semilunar valve	9.73E-04				3	HBEGF,HEYL,LDLR
Cell Death and Survival	necrosis of epithelial tissue	9.77E-04		0.767		12	BIK,DAB2,EMP1,ERN1,FYN,HEYL,LDLR,MCL1,mir-21,SGK1,SRC,TNFAIP3
Cardiovascular System Development and Function, Cellular Movement	movement of vascular endothelial cells	9.82E-04		-1.000		6	CD9,FLNB,LGALS3,MTSS1,SRC,TGFBI
Cancer, Organismal Injury and Abnormalities	tumorigenesis of tissue	1.00E-03		-0.812		98	ACSF3,ACVR1,AEBP1,AIG1,ALDH4A1,ANGPTL6,ASAP2,ATN1,ATP2A2,BAIAP2,BIK,CAMK1D,CCDC109B,CD9,CDK20,CKS2,COL23A1,CPD,CYP27A1,DAB2,DACH1,DNAJB9,DSE,EGR2,EPHB4,ERAP2,ERN1,ETS1,F13A1,FAM101B,FAM45A,FLNB,FNBP1L,FRMD3,FTH1,FUT7,FYN,GAB2,GHRL,GNA12,H3F3A/H3F3B,HBEGF,HERPUD1,HEYL,HIST2H2BE,HIVEP3,HOMER3,HTATIP2,IRAK2,ITGB5,KIAA1715,KLF11,KLHDC8B,LAT2,LDLR,LGALS3,LGALS3BP,LY6E,MCL1,mir-21,MTHFD2,MTHFS,MTSS1,NC…
Cell Death and Survival, Endocrine System Disorders, Gastrointestinal Disease	cell death of beta islet cells	1.04E-03		-1.091		4	GHRL,LGALS3,MCL1,mir-21
Developmental Disorder	hypoplasia of organ	1.05E-03		1.234	bias	10	EGR2,ERN1,ETS1,FUT7,FYN,HBEGF,LDLR,SPRY2,SRC,TGFBI
Hematological System Development and Function, Hematopoiesis, Tissue Morphology	quantity of hematopoietic progenitor cells	1.05E-03		-1.269		10	BIK,CD9,ETS1,FUT7,FYN,HIVEP3,MCL1,PIM3,SH2B3,TNFAIP3
Cellular Movement, Hematological System Development and Function, Immune Cell Trafficking	migration of mononuclear leukocytes	1.05E-03		-0.682	bias	9	EGR2,ETS1,FUT7,FYN,GNA12,LDLR,LGALS3,SRC,TNFRSF21
Organismal Injury and Abnormalities	granulation tissue	1.05E-03				3	ETS1,F13A1,mir-21
Cancer, Organismal Injury and Abnormalities	neoplasia of epithelial tissue	1.08E-03		-0.812		97	ACSF3,ACVR1,AEBP1,AIG1,ALDH4A1,ANGPTL6,ASAP2,ATN1,ATP2A2,BAIAP2,BIK,CAMK1D,CCDC109B,CD9,CDK20,CKS2,COL23A1,CPD,CYP27A1,DAB2,DACH1,DNAJB9,DSE,EGR2,EPHB4,ERAP2,ERN1,ETS1,F13A1,FAM101B,FAM45A,FLNB,FNBP1L,FRMD3,FTH1,FUT7,FYN,GAB2,GHRL,GNA12,H3F3A/H3F3B,HBEGF,HERPUD1,HEYL,HIST2H2BE,HIVEP3,HOMER3,HTATIP2,IRAK2,ITGB5,KIAA1715,KLF11,KLHDC8B,LAT2,LDLR,LGALS3,LGALS3BP,LY6E,MCL1,mir-21,MTHFD2,MTHFS,MTSS1,NC…
Cell-To-Cell Signaling and Interaction	activation of bone cells	1.08E-03		-1.154		4	ERN1,F13A1,SRC,ZNF521
Cell Death and Survival, Endocrine System Disorders, Gastrointestinal Disease	apoptosis of islet cells	1.08E-03		-1.091		4	GHRL,LDLR,LGALS3,MCL1
Cancer, Organismal Injury and Abnormalities	incidence of carcinoma	1.10E-03		0.447	bias	5	ATP2A2,HTATIP2,LGALS3,NUDT1,TGFBI
Tissue Development	development of epithelial tissue	1.13E-03		-1.276		11	CD9,DAB2,EPHB4,ERN1,FLNB,GHRL,HBEGF,HEYL,LGALS3,SPRY2,SULF2
Lipid Metabolism, Molecular Transport, Small Molecule Biochemistry	secretion of lipid	1.14E-03		-0.314		6	CYP27A1,FYN,GHRL,LDLR,P2RY2,SRC
Cell Morphology	shape change of neurons	1.16E-03		-1.545		8	CD9,FYN,GRASP,PALM,SGK1,SRC,SULF2,TNFRSF21
Nutritional Disease	weight loss	1.19E-03		1.914	bias	7	ANGPTL6,EGR2,FYN,NUDT1,PADI4,RHBDF1,SGK1
Cell Death and Survival	apoptosis of phagocytes	1.19E-03		-0.482		6	BTG1,LDLR,LGALS3,MCL1,TNFAIP3,TPSAB1/TPSB2
Cellular Development, Cellular Growth and Proliferation, Connective Tissue Development and Function, Tissue Development	development of connective tissue cells	1.26E-03		-1.454		7	F13A1,HIVEP3,LDLR,mir-21,SRC,SULF2,ZNF521
Cancer, Hematological Disease, Immunological Disease, Organismal Injury and Abnormalities	newly diagnosed Ph positive chronic myeloid leukemia in chronic phase	1.27E-03				2	FYN,SRC
Cell Death and Survival	neuronal cell death	1.28E-03		-1.771		13	ATN1,FYN,GAB2,GHRL,HBEGF,HERPUD1,LGALS3,NUDT1,RASD1,SGK1,SRC,SRPK2,TNFRSF21
Embryonic Development, Organ Development, Organismal Development	development of lymphatic system	1.29E-03		-1.457	bias	9	CD9,EGR2,ETS1,HIVEP3,LAT2,MCL1,mir-21,SH2B3,SRC
Neurological Disease, Psychological Disorders	disorder of basal ganglia	1.30E-03				14	AEBP1,AIG1,ATN1,ATP2A2,BAIAP2,EGR2,EPHB4,FTH1,GHRL,H3F3A/H3F3B,HERPUD1,LDLR,NUDT1,SGK1
Cell Morphology	morphology of lymphocytes	1.31E-03				6	ERN1,ETS1,FYN,GNA12,LGALS3,MCL1
Cell Death and Survival	apoptosis of leukocytes	1.33E-03		-0.664		10	BTG1,CD9,ETS1,FYN,LDLR,LGALS3,MCL1,TNFAIP3,TNFRSF21,TPSAB1/TPSB2
Hematological Disease, Metabolic Disease	dysglycemia	1.33E-03		1.286	bias	7	ANGPTL6,DNAJB9,ERN1,GHRL,LDLR,LGALS3,mir-21
Cellular Compromise, Cellular Function and Maintenance	endoplasmic reticulum stress response	1.36E-03				5	ATP2A2,BIK,DNAJB9,ERN1,HERPUD1
Cellular Movement	migration of breast cancer cell lines	1.38E-03	Decreased	-2.000		7	CD9,ETS1,FNBP1L,GAB2,ITGB5,RHOC,SRC
Cellular Development, Hematological System Development and Function, Hematopoiesis	differentiation of leukocytes	1.39E-03		1.051		13	BIK,EGR2,EMP1,ERN1,ETS1,FYN,GAB2,LGALS3,MCL1,mir-21,SH2B3,TNFAIP3,TPSAB1/TPSB2
Cell Death and Survival	apoptosis of antigen presenting cells	1.40E-03		0.132		5	BTG1,LDLR,LGALS3,MCL1,TNFAIP3
Cellular Development, Hematological System Development and Function	differentiation of blood cells	1.49E-03		0.345		15	BAIAP2,BIK,EGR2,EMP1,EPHB4,ERN1,ETS1,FYN,GAB2,LGALS3,MCL1,mir-21,SH2B3,TNFAIP3,TPSAB1/TPSB2
Cellular Development, Cellular Growth and Proliferation, Nervous System Development and Function	proliferation of neuroglia	1.53E-03		0.000		5	BTG1,EGR2,FYN,LGALS3,SRC
Cellular Movement	cell movement of bladder cancer cell lines	1.53E-03				3	CD9,GNA12,SRC
Cellular Development, Hematological System Development and Function, Hematopoiesis, Humoral Immune Response	differentiation of plasma cells	1.53E-03				3	ERN1,ETS1,LGALS3
Cancer, Organismal Injury and Abnormalities	transformation of epithelial cells	1.53E-03				3	HEYL,RHOU,SRC
Cardiovascular System Development and Function, Organismal Development, Tissue Morphology	vasodilation of aorta	1.53E-03				3	HBEGF,LDLR,SRC
Cellular Movement	invasion of breast cancer cell lines	1.54E-03		-1.939		7	EPHB4,ETS1,FNBP1L,GAB2,mir-21,RHOC,SRC
Cell Death and Survival	cell death of adenocarcinoma cell lines	1.55E-03				2	BIK,MCL1
Cellular Movement, Hematological System Development and Function, Immune Cell Trafficking	influx of antigen presenting cells	1.55E-03				2	LGALS3,P2RY2
Organismal Development	production of mucus	1.64E-03				3	ETS1,GAB2,HBEGF
Cell Death and Survival	apoptosis of neuroglia	1.65E-03				4	BTG1,EGR2,GHRL,TNFRSF21
Cell Death and Survival	cell survival	1.69E-03	Decreased	-2.469	bias	21	BIK,CD9,CDK20,DAB2,EMP1,EPHB4,ERN1,FTH1,FYN,GAB2,GHRL,HBEGF,HERPUD1,HTATIP2,LGALS3,LGALS3BP,MCL1,mir-21,SGK1,SRC,TNFAIP3
Cardiovascular System Development and Function, Cellular Movement	migration of endothelial cells	1.70E-03	Decreased	-2.789		8	CD9,EPHB4,ESAM,ETS1,FLNB,mir-21,SRC,TGFBI
Cellular Movement, Hematological System Development and Function, Immune Cell Trafficking	cell movement of leukocytes	1.72E-03		-1.077		14	CAMK1D,CD9,EGR2,ETS1,FUT7,FYN,GNA12,LDLR,LGALS3,SH2B3,SRC,TNFAIP3,TNFRSF21,TPSAB1/TPSB2
Cell-To-Cell Signaling and Interaction	attachment of tumor cell lines	1.75E-03				3	ETS1,FUT7,SPRY2
Cellular Development	differentiation of stem cells	1.75E-03		-0.708		7	ACVR1,BAIAP2,EPHB4,GAB2,HEYL,mir-21,SRC
Inflammatory Disease	severe inflammatory disorder	1.76E-03				5	CD9,HIST2H2BE,PADI4,SH2B3,TNFAIP3
Cell Death and Survival	cell viability	1.77E-03	Decreased	-2.156	bias	20	BIK,CD9,CDK20,DAB2,EPHB4,ERN1,FTH1,FYN,GAB2,GHRL,HBEGF,HERPUD1,HTATIP2,LGALS3,LGALS3BP,MCL1,mir-21,SGK1,SRC,TNFAIP3
Lymphoid Tissue Structure and Development, Organ Morphology, Organismal Development	abnormal morphology of spleen	1.82E-03				7	BIK,ETS1,FYN,RHBDF1,SH2B3,SRC,TGFBI
Cell Morphology, Digestive System Development and Function, Nervous System Development and Function, Tissue Morphology	abnormal morphology of enteric neurons	1.86E-03				2	SPRY2,SULF2
Cell-To-Cell Signaling and Interaction, Connective Tissue Development and Function, Skeletal and Muscular System Development and Function	activation of myofibroblasts	1.86E-03				2	LDLR,LGALS3
Cellular Assembly and Organization	induction of filopodia	1.86E-03				2	BAIAP2,FNBP1L
Cell Cycle, Connective Tissue Development and Function	ploidy of fibroblast cell lines	1.86E-03				2	CKS2,KLHDC8B
Organismal Injury and Abnormalities	Cytosis	1.86E-03		0.283		8	FUT7,FYN,GHRL,IRAK2,LGALS3,NUDT1,SH2B3,SRC
Cell-To-Cell Signaling and Interaction, Connective Tissue Development and Function	activation of fibroblasts	1.87E-03				3	LDLR,LGALS3,mir-21
Cellular Development, Cellular Growth and Proliferation	cell proliferation of cervical cancer cell lines	1.90E-03		0.391		6	ETS1,FTH1,mir-21,NAA38,SPRY2,SRC
Cellular Movement	invasion of carcinoma cell lines	1.90E-03	Decreased	-2.219		6	DSE,HBEGF,HTATIP2,mir-21,SRC,TGFBI
Cardiovascular System Development and Function, Cell-To-Cell Signaling and Interaction	adhesion of endothelial cells	1.91E-03		-1.487		5	ETS1,LGALS3,mir-21,P2RY2,TGFBI
Cell-To-Cell Signaling and Interaction, Cellular Function and Maintenance, Inflammatory Response	phagocytosis of leukocytes	1.91E-03		-1.091	bias	5	FYN,GAB2,LGALS3,PADI4,SRC
Cell Morphology, Tissue Development	tubulation of cells	1.91E-03		-1.520	bias	5	CD9,ESAM,mir-21,SRC,TGFBI
Cell-To-Cell Signaling and Interaction	adhesion of leukemia cell lines	1.93E-03		0.283	bias	4	DAB2,FUT7,mir-21,RHOU
Cell Death and Survival	apoptosis of lung cancer cell lines	1.95E-03		1.819		6	HTATIP2,LGALS3,MCL1,mir-21,RASD1,SRC
Cancer, Organismal Injury and Abnormalities, Tissue Morphology, Tumor Morphology	induction of tumor	1.99E-03				3	ACVR1,ETS1,SRC
Endocrine System Disorders, Metabolic Disease	metabolic syndrome X	2.01E-03				5	ATP2A2,CA5B,GHRL,LDLR,mir-21
Cell Death and Survival	cell death of lymphoma cell lines	2.11E-03		1.301		6	BIK,ERN1,FTH1,LGALS3,MCL1,mir-21
Cellular Assembly and Organization	remodeling of cytoskeleton	2.12E-03				3	GNA12,MTSS1,SRC
Cellular Movement	homing of tumor cell lines	2.18E-03		-1.964	bias	5	FYN,HOMER3,P2RY2,RHOU,SRC
Tissue Morphology	lack of chorion	2.19E-03				2	ACVR1,DAB2
Cellular Function and Maintenance, Molecular Transport	reabsorption of Na+	2.19E-03				2	P2RY2,SGK1
Cancer, Hematological Disease, Immunological Disease, Organismal Injury and Abnormalities	refractory BCR-ABL E255K-positive Philadelphia-positive acute lymphoblastic leukemia	2.19E-03				2	FYN,SRC
Cancer, Hematological Disease, Immunological Disease, Organismal Injury and Abnormalities	refractory BCR-ABL E255V-positive Philadelphia-positive acute lymphoblastic leukemia	2.19E-03				2	FYN,SRC
Cancer, Hematological Disease, Immunological Disease, Organismal Injury and Abnormalities	refractory BCR-ABL F359C-positive Philadelphia-positive acute lymphoblastic leukemia	2.19E-03				2	FYN,SRC
Cancer, Hematological Disease, Immunological Disease, Organismal Injury and Abnormalities	refractory BCR-ABL F359I-positive Philadelphia-positive acute lymphoblastic leukemia	2.19E-03				2	FYN,SRC
Cancer, Hematological Disease, Immunological Disease, Organismal Injury and Abnormalities	refractory BCR-ABL F359V-positive Philadelphia-positive acute lymphoblastic leukemia	2.19E-03				2	FYN,SRC
Cancer, Hematological Disease, Immunological Disease, Organismal Injury and Abnormalities	refractory BCR-ABL Y253H-positive Philadelphia-positive acute lymphoblastic leukemia	2.19E-03				2	FYN,SRC
Cancer, Hematological Disease, Immunological Disease, Organismal Injury and Abnormalities	relapsed BCR-ABL E255K-positive Philadelphia-positive acute lymphoblastic leukemia	2.19E-03				2	FYN,SRC
Cancer, Hematological Disease, Immunological Disease, Organismal Injury and Abnormalities	relapsed BCR-ABL E255V-positive Philadelphia-positive acute lymphoblastic leukemia	2.19E-03				2	FYN,SRC
Cancer, Hematological Disease, Immunological Disease, Organismal Injury and Abnormalities	relapsed BCR-ABL F359C-positive Philadelphia-positive acute lymphoblastic leukemia	2.19E-03				2	FYN,SRC
Cancer, Hematological Disease, Immunological Disease, Organismal Injury and Abnormalities	relapsed BCR-ABL F359I-positive Philadelphia-positive acute lymphoblastic leukemia	2.19E-03				2	FYN,SRC
Cancer, Hematological Disease, Immunological Disease, Organismal Injury and Abnormalities	relapsed BCR-ABL F359V-positive Philadelphia-positive acute lymphoblastic leukemia	2.19E-03				2	FYN,SRC
Cancer, Hematological Disease, Immunological Disease, Organismal Injury and Abnormalities	relapsed BCR-ABL Y253H-positive Philadelphia-positive acute lymphoblastic leukemia	2.19E-03				2	FYN,SRC
Cardiovascular Disease	peripheral arterial disease	2.20E-03				6	CCDC109B,DAB2,EGR2,FTH1,HTATIP2,SGK1
Cell Morphology	morphology of blood cells	2.22E-03				9	ERN1,ETS1,FYN,GNA12,LDLR,LGALS3,MCL1,PIM3,SH2B3
Cancer, Hematological Disease, Immunological Disease, Organismal Injury and Abnormalities	lymphocytic cancer	2.22E-03				13	ATN1,BTG1,EGR2,ETS1,FYN,KLHDC8B,MCL1,mir-21,SGK1,SH2B3,SRC,TGFBI,TNFAIP3
Cardiovascular Disease, Cardiovascular System Development and Function	blood vessel collateralization of coronary artery	2.25E-03				3	EMP1,KLF11,TUBB6
Cancer, Organismal Injury and Abnormalities, Tumor Morphology	invasion of malignant tumor	2.29E-03	Decreased	-2.219	bias	5	ETS1,GAB2,GNA12,mir-21,SRC
Cell Signaling, Molecular Transport, Vitamin and Mineral Metabolism	mobilization of Ca2+	2.32E-03		-0.623	bias	8	ATP2A2,FYN,GAB2,GHRL,LAT2,LGALS3,P2RY2,SRC
Cell-To-Cell Signaling and Interaction, Cellular Assembly and Organization, Cellular Function and Maintenance	formation of focal adhesions	2.41E-03				5	DSE,GNA12,RHOC,SPRY2,SRC
Organismal Survival	survival of organism	2.43E-03		-0.990		13	AEBP1,ATN1,BIK,ETS1,GHRL,GNA12,HTATIP2,LAT2,LDLR,MCL1,mir-21,SRC,TNFAIP3
Cell Death and Survival	cell death of epithelial cells	2.48E-03		0.723		10	BIK,DAB2,EMP1,ERN1,FYN,LDLR,MCL1,mir-21,SGK1,SRC
Cell Cycle	G1/S phase transition	2.48E-03				6	ACVR1,ETS1,GNA12,RHOU,SPRY2,SRC
Vitamin and Mineral Metabolism	quantity of mineral	2.53E-03				3	LDLR,MTSS1,P2RY2
Cellular Movement	cell movement of carcinoma cell lines	2.53E-03		-1.009		6	CD9,DSE,ETS1,HTATIP2,SRC,TGFBI
Cancer, Hematological Disease, Immunological Disease, Organismal Injury and Abnormalities	BCR-ABL F359C positive Philadelphia-positive chronic myeloid leukemia	2.54E-03				2	FYN,SRC
Cancer, Hematological Disease, Immunological Disease, Organismal Injury and Abnormalities	BCR-ABL F359I positive Philadelphia-positive chronic myeloid leukemia	2.54E-03				2	FYN,SRC
Cell-To-Cell Signaling and Interaction	cell-cell adhesion of colorectal cancer cell lines	2.54E-03				2	LGALS3,SRC
Cellular Development, Embryonic Development, Nervous System Development and Function, Organismal Development, Tissue Development	differentiation of neural crest cells	2.54E-03				2	ACVR1,HEYL
Amino Acid Metabolism, Small Molecule Biochemistry, Vitamin and Mineral Metabolism	metabolism of L-tetrahydrofolic acid	2.54E-03				2	MTHFD2,MTHFS
Carbohydrate Metabolism, Skeletal and Muscular System Development and Function, Small Molecule Biochemistry, Tissue Development	synthesis of chondroitin sulfate	2.54E-03				2	CHST13,DSE
Cell Death and Survival, Organismal Injury and Abnormalities, Renal and Urological Disease	cell death of kidney cells	2.57E-03		-1.253		8	ATN1,BIK,EMP1,ERN1,FYN,GNA12,MCL1,mir-21
Cell Death and Survival	apoptosis of hepatoma cell lines	2.60E-03		1.058		5	FYN,HTATIP2,MCL1,SRC,SULF2
Cellular Development, Cellular Growth and Proliferation	proliferation of leukemia cell lines	2.64E-03		-0.555		6	FTH1,GAB2,LGALS3,mir-21,SH2B3,SRC
Cell Death and Survival	cell death of epithelial cell lines	2.68E-03		-0.721		7	BIK,DAB2,EMP1,ERN1,FYN,MCL1,SGK1
Cancer, Cell Death and Survival, Organismal Injury and Abnormalities, Tumor Morphology	apoptosis of cancer cells	2.74E-03		0.963		6	BIK,ETS1,GAB2,MCL1,mir-21,SPRY2
Cell Death and Survival	removal of cells	2.75E-03				4	LDLR,LGALS3,TNFAIP3,TPSAB1/TPSB2
Metabolic Disease	abnormal metabolism	2.80E-03				5	ERN1,GHRL,LDLR,P2RY2,TNFRSF21
Post-Translational Modification	autophosphorylation of protein	2.80E-03				5	EPHB4,ERN1,FYN,PIM3,SRC
Cellular Development, Cellular Growth and Proliferation	cell proliferation of sarcoma cell lines	2.80E-03		-1.000		5	ATP2A2,FYN,PADI4,SPRY2,SRC
Cell Morphology, Cellular Assembly and Organization, Cellular Development, Cellular Function and Maintenance, Cellular Growth and Proliferation, Nervous System Development and Function, Tissue Development	formation of dendrites	2.80E-03				5	BAIAP2,CAMK1D,FYN,GHRL,SGK1
Hematological System Development and Function, Tissue Morphology	quantity of CD4+ T-lymphocytes	2.80E-03		-1.387		5	CYP27A1,ETS1,FYN,GRAP,TNFRSF21
Cellular Compromise, Organismal Injury and Abnormalities, Skeletal and Muscular Disorders, Tissue Morphology	degeneration of muscle cells	2.83E-03				3	CD9,mir-21,PIM3
Cell Morphology	shape change of tumor cell lines	2.87E-03		-1.981	bias	5	CD9,FLNB,GNA12,SPRY2,SRC
Cell-mediated Immune Response, Cellular Development, Cellular Function and Maintenance, Cellular Growth and Proliferation, Hematological System Development and Function, Hematopoiesis, Lymphoid Tissue Structure and Development, Tissue Development	development of natural killer T lymphocytes	2.92E-03				2	ETS1,FYN
Cellular Movement	invasion of bacteria	2.92E-03				2	FYN,SRC
Cellular Movement, Hematological System Development and Function, Immune Cell Trafficking	migration of B-lymphocyte derived cell lines	2.92E-03				2	GAB2,SRC
Cellular Movement	migration of smooth muscle cell lines	2.92E-03				2	ITGB5,SRC
Cell Morphology	shape change of endothelial cell lines	2.92E-03				2	ETS1,SRC
Cell-To-Cell Signaling and Interaction, Cellular Assembly and Organization	turnover of focal adhesions	2.92E-03				2	RHOC,SH2B3
Cancer, Neurological Disease, Organismal Injury and Abnormalities	gliomatosis	3.00E-03				14	ACVR1,ATP2A2,CKS2,H3F3A/H3F3B,HBEGF,HIVEP3,LAT2,LDLR,mir-21,NINJ2,SRC,SV2B,TGFBI,ZFHX3
Immunological Disease	hypersensitive reaction	3.03E-03		0.547		9	FUT7,FYN,GAB2,H3F3A/H3F3B,LGALS3BP,MCL1,mir-21,SRC,TNFAIP3
Cell Death and Survival	cell death of cervical cancer cell lines	3.03E-03		-0.237		8	ATN1,ATP2A2,FLNB,FTH1,MCL1,NAA38,SGK1,TNFRSF21
Cancer, Hematological Disease, Immunological Disease, Organismal Injury and Abnormalities	diffuse lymphoma	3.04E-03				7	ATN1,BTG1,EGR2,ETS1,MCL1,mir-21,TNFAIP3
Cancer, Organismal Injury and Abnormalities	advanced malignant tumor	3.10E-03		-1.718		15	CD9,DAB2,DACH1,EMP1,EPHB4,ERAP2,FNBP1L,FUT7,FYN,GNA12,HTATIP2,LGALS3,mir-21,RHOC,SRC
Cellular Function and Maintenance	ion homeostasis of cells	3.10E-03		-1.324		11	ATP2A2,BIK,FYN,GHRL,GNA12,HERPUD1,LAT2,P2RY2,SGK1,SLC24A3,SRC
Cardiovascular System Development and Function, Cellular Development, Cellular Function and Maintenance, Cellular Growth and Proliferation, Organismal Development, Tissue Development	endothelial cell development	3.11E-03		-1.276		8	CD9,DAB2,EPHB4,ERN1,GHRL,HBEGF,HEYL,LGALS3
Connective Tissue Disorders, Inflammatory Disease, Skeletal and Muscular Disorders	Rheumatic Disease	3.12E-03		-0.218		17	EGR2,ERN1,F13A1,FAM101B,FTH1,H3F3A/H3F3B,LDLR,LY6E,MCL1,mir-21,PADI4,SGK1,SQLE,SRC,TNFAIP3,TNFRSF21,TPSAB1/TPSB2
Cellular Development, Cellular Growth and Proliferation, Hematological System Development and Function, Hematopoiesis, Tissue Development	development of hematopoietic cells	3.13E-03				6	EGR2,ETS1,FYN,LAT2,mir-21,SH2B3
Developmental Disorder	hypertrophy of cells	3.14E-03		-0.756		7	EMP1,FLNB,HBEGF,mir-21,SGK1,SRC,TNFAIP3
Cell Death and Survival	apoptosis of macrophages	3.14E-03				4	BTG1,LDLR,LGALS3,MCL1
Cardiovascular System Development and Function, Organ Morphology, Organismal Development	morphology of right ventricle	3.15E-03				3	ATP2A2,HBEGF,HEYL
Embryonic Development	tubulogenesis	3.15E-03				3	DAB2,HBEGF,SRC
Cell Death and Survival	cell death of carcinoma cell lines	3.19E-03		1.867		7	BIK,HTATIP2,MCL1,mir-21,RASD1,SPRY2,SRC
Psychological Disorders	major affective disorder	3.20E-03				8	BTG1,CA5B,DACH1,FYN,ITGB5,LGALS3,SGK1,SPRY2
Cell Death and Survival	apoptosis of breast cancer cell lines	3.29E-03		-0.251		7	BIK,DAB2,FTH1,LGALS3,MCL1,SGK1,SRC
Cell Cycle	mitogenesis	3.31E-03		0.333	bias	5	FYN,GNA12,HBEGF,SPRY2,SRC
Cell Cycle	mitogenesis of tumor cell lines	3.32E-03				3	FYN,SPRY2,SRC
Cell Cycle	S phase of lung cancer cell lines	3.33E-03				2	mir-21,SRC
Connective Tissue Development and Function, Skeletal and Muscular System Development and Function, Tissue Development, Tissue Morphology	abnormal morphology of trabecula	3.33E-03				2	HIVEP3,SRC
Cell-mediated Immune Response, Cellular Development, Cellular Function and Maintenance, Cellular Growth and Proliferation, Hematological System Development and Function, Hematopoiesis, Lymphoid Tissue Structure and Development, Tissue Development	arrest in development of T lymphocytes	3.33E-03				2	EGR2,FYN
Cell Morphology	cell spreading of sarcoma cell lines	3.33E-03				2	FLNB,SPRY2
Cell Cycle, Hair and Skin Development and Function	mitogenesis of epithelial cell lines	3.33E-03				2	FYN,SRC
Cardiovascular System Development and Function, Organ Morphology, Organismal Development	morphology of pulmonary valve	3.33E-03				2	HBEGF,HEYL
Cancer, Organismal Injury and Abnormalities	onset of formation of tumor	3.33E-03				2	ITGB5,MCL1
Cellular Compromise, Inflammatory Response	degranulation of cells	3.37E-03		-1.718		6	CD9,ETS1,FYN,GAB2,LAT2,SGK1
Inflammatory Response	inflammatory response of cells	3.49E-03				3	ERN1,ETS1,MCL1
Cellular Development, Cellular Growth and Proliferation	cell proliferation of breast cancer cell lines	3.53E-03		-0.314		9	DAB2,ETS1,GHRL,HBEGF,ITGB5,LGALS3,mir-21,NUDT1,SRC
Cancer, Organismal Injury and Abnormalities	epithelial cancer	3.54E-03		-1.000		95	ACSF3,ACVR1,AEBP1,AIG1,ALDH4A1,ANGPTL6,ASAP2,ATN1,ATP2A2,BAIAP2,BIK,CAMK1D,CCDC109B,CD9,CDK20,CKS2,COL23A1,CPD,CYP27A1,DAB2,DACH1,DNAJB9,DSE,EGR2,EPHB4,ERAP2,ERN1,ETS1,F13A1,FAM101B,FAM45A,FLNB,FNBP1L,FRMD3,FTH1,FUT7,FYN,GAB2,GHRL,GNA12,H3F3A/H3F3B,HBEGF,HERPUD1,HEYL,HIST2H2BE,HIVEP3,HOMER3,HTATIP2,IRAK2,ITGB5,KIAA1715,KLF11,KLHDC8B,LAT2,LDLR,LGALS3,LGALS3BP,MCL1,mir-21,MTHFD2,MTHFS,MTSS1,NCALD,N…
Cardiovascular System Development and Function	function of cardiovascular system	3.60E-03		-1.678		8	ATP2A2,GAB2,GHRL,HBEGF,LDLR,PVRL2,TNFAIP3,TNFRSF21
Cell Cycle	ploidy	3.62E-03		0.000		5	CKS2,H3F3A/H3F3B,KLHDC8B,SH2B3,SPRY2
Cellular Development, Cellular Growth and Proliferation, Hematological System Development and Function, Humoral Immune Response	proliferation of B lymphocytes	3.66E-03		-0.314		7	EGR2,ETS1,FYN,PIM3,SH2B3,TNFAIP3,TNFRSF21
Cancer, Cellular Movement, Organismal Injury and Abnormalities, Tumor Morphology	invasion of cancer cells	3.68E-03		-1.982	bias	4	GAB2,GNA12,mir-21,SRC
Cell Morphology	abnormal morphology of lymphocytes	3.71E-03				5	ERN1,ETS1,FYN,LGALS3,MCL1
Cancer, Hematological Disease, Immunological Disease, Organismal Injury and Abnormalities	BCR-ABL E255K positive Philadelphia-positive chronic myeloid leukemia	3.76E-03				2	FYN,SRC
Cancer, Hematological Disease, Immunological Disease, Organismal Injury and Abnormalities	BCR-ABL E255V positive Philadelphia-positive chronic myeloid leukemia	3.76E-03				2	FYN,SRC
Cancer, Hematological Disease, Immunological Disease, Organismal Injury and Abnormalities	BCR-ABL F359V positive Philadelphia-positive chronic myeloid leukemia	3.76E-03				2	FYN,SRC
Cancer, Hematological Disease, Immunological Disease, Organismal Injury and Abnormalities	BCR-ABL Y253H positive Philadelphia-positive chronic myeloid leukemia	3.76E-03				2	FYN,SRC
Cell-To-Cell Signaling and Interaction	adhesion of breast cell lines	3.76E-03				2	DAB2,LGALS3
Cell Cycle	arrest in G1 phase of leukemia cell lines	3.76E-03				2	mir-21,SRPK2
Tissue Morphology	lack of allantois	3.76E-03				2	ACVR1,DAB2
Cancer, Gastrointestinal Disease, Organismal Injury and Abnormalities	upper gastrointestinal tract tumor	3.77E-03				26	ACSF3,ATN1,ATP2A2,DAB2,DSE,EGR2,ERN1,F13A1,FLNB,FTH1,GNA12,H3F3A/H3F3B,HIVEP3,IRAK2,LAT2,LDLR,MCL1,mir-21,MTHFS,MTSS1,NUDT1,SLC24A3,SRC,TGFBI,ZFHX3,ZNF521
Cell Morphology	cell spreading of tumor cell lines	3.80E-03				4	CD9,FLNB,SPRY2,SRC
Lipid Metabolism, Molecular Transport, Small Molecule Biochemistry	secretion of steroid	3.80E-03				4	CYP27A1,GHRL,LDLR,SRC
Developmental Disorder	Growth Failure	3.84E-03	Increased	2.720	bias	11	AEBP1,ERN1,ETS1,FLNB,H3F3A/H3F3B,PIM3,SRC,SULF2,SV2B,TGFBI,ZNF521
Cell Cycle	interphase of tumor cell lines	3.95E-03		-1.109		8	DAB2,ETS1,LGALS3,mir-21,SGK1,SPRY2,SRC,SRPK2
Cellular Development, Cellular Growth and Proliferation, Hematological System Development and Function	cell proliferation of T lymphocytes	4.02E-03		-0.713		11	EGR2,ETS1,FYN,GAB2,GRAP,LAT2,LGALS3,PIM3,TNFAIP3,TNFRSF21,TSPAN32
Cancer, Hematological Disease, Immunological Disease, Organismal Injury and Abnormalities	diffuse B-cell lymphoma	4.03E-03				6	ATN1,BTG1,EGR2,ETS1,mir-21,TNFAIP3
Cell Morphology, Hematological System Development and Function	abnormal morphology of T lymphocytes	4.03E-03				4	ETS1,FYN,LGALS3,MCL1
Cardiovascular System Development and Function, Organ Development, Organ Morphology, Skeletal and Muscular System Development and Function	contractility of myocardium	4.05E-03				3	ATP2A2,GAB2,HBEGF
Cellular Movement	invasion of squamous cell carcinoma cell lines	4.05E-03				3	DSE,HBEGF,SRC
Cell Signaling, Small Molecule Biochemistry, Vitamin and Mineral Metabolism	oscillation of Ca2+	4.05E-03				3	ATP2A2,CD9,MCL1
Cell Death and Survival, Organismal Injury and Abnormalities, Renal and Urological Disease	cell death of kidney cell lines	4.12E-03		-1.969		7	ATN1,BIK,EMP1,ERN1,FYN,GNA12,MCL1
Cellular Development, Connective Tissue Development and Function	differentiation of fibroblast cell lines	4.14E-03		0.391		5	CYP27A1,GHRL,GNA12,RASD1,ZNF521
Carbohydrate Metabolism	quantity of carbohydrate	4.14E-03		-0.376		10	ATP2A2,CA5B,DDAH2,DNAJB9,DSE,GHRL,LDLR,LGALS3,P2RY2,TPSAB1/TPSB2
Infectious Diseases, Inflammatory Disease, Respiratory Disease	severe acute respiratory syndrome	4.16E-03				4	CD9,HIST2H2BE,PADI4,SH2B3
Organismal Development, Tissue Morphology	abnormal morphology of epiblast	4.21E-03				2	ACVR1,DAB2
Cell Death and Survival	cell death of naive T lymphocytes	4.21E-03				2	CD9,FYN
Cellular Development, Embryonic Development, Organismal Development, Tissue Development	differentiation of mesodermal cells	4.21E-03				2	EPHB4,SRC
Cancer, Cellular Movement, Organismal Injury and Abnormalities, Tumor Morphology	invasion of glioma cells	4.21E-03				2	GAB2,mir-21
Tissue Morphology	lack of amnion	4.21E-03				2	ACVR1,DAB2
Cell Cycle	polyploidy of cells	4.21E-03				2	CKS2,SPRY2
Cellular Movement, Nervous System Development and Function	positioning of neurons	4.21E-03				2	FYN,SRC
Behavior, Digestive System Development and Function	feeding	4.25E-03				7	AEBP1,ATN1,DACH1,FYN,GHRL,SRC,ZFHX3
Cell Morphology, Cellular Assembly and Organization, Cellular Development, Cellular Function and Maintenance, Cellular Growth and Proliferation, Nervous System Development and Function, Tissue Development	neuritogenesis	4.25E-03		-1.969		11	BAIAP2,CAMK1D,FNBP1L,FYN,GHRL,GRASP,PALM,SGK1,SRC,SULF2,TNFRSF21
Cellular Function and Maintenance, Hematological System Development and Function	function of myeloid cells	4.32E-03				6	CD9,FUT7,FYN,IRAK2,LGALS3,PADI4
Cell Morphology, Cellular Assembly and Organization, Cellular Development, Cellular Function and Maintenance, Cellular Growth and Proliferation, Nervous System Development and Function, Tissue Development	branching of neurons	4.37E-03		-1.938		7	FYN,GRASP,PALM,SGK1,SRC,SULF2,TNFRSF21
Cell-To-Cell Signaling and Interaction	adhesion of epithelial cells	4.41E-03		-0.849		4	DAB2,HBEGF,LGALS3,SRC
Cellular Assembly and Organization, Cellular Function and Maintenance	organization of actin cytoskeleton	4.43E-03				7	BAIAP2,FAM101B,FLNB,MTSS1,RHOC,RHOU,SRC
Cellular Movement, Hematological System Development and Function, Immune Cell Trafficking	homing of leukocytes	4.48E-03		-1.964	bias	8	CAMK1D,CD9,FUT7,FYN,GNA12,LDLR,LGALS3,TPSAB1/TPSB2
Cancer, Neurological Disease, Organismal Injury and Abnormalities	astrocytoma	4.59E-03				12	ACVR1,ATP2A2,CKS2,H3F3A/H3F3B,HIVEP3,LAT2,LDLR,mir-21,NINJ2,SRC,SV2B,TGFBI
Cardiovascular System Development and Function, Organ Morphology	contractility of heart	4.61E-03		-1.264		5	ATP2A2,GAB2,GHRL,HBEGF,MCL1
Cancer, Organismal Injury and Abnormalities, Tumor Morphology	invasion of tumor	4.63E-03	Decreased	-2.412		6	ETS1,GAB2,GNA12,HBEGF,mir-21,SRC
Cancer, Gastrointestinal Disease, Organismal Injury and Abnormalities	oral tumor	4.63E-03				7	ACSF3,ATN1,ATP2A2,GNA12,H3F3A/H3F3B,MCL1,MTSS1
Cell-To-Cell Signaling and Interaction, Connective Tissue Development and Function, Skeletal and Muscular System Development and Function, Tissue Development	activation of osteoclasts	4.65E-03				3	F13A1,SRC,ZNF521
Organismal Injury and Abnormalities, Reproductive System Disease	adenomyosis	4.65E-03				3	AIG1,MTHFD2,RHOU
Hematological Disease, Immunological Disease, Organismal Injury and Abnormalities	leukocytosis	4.67E-03				4	FUT7,FYN,LGALS3,SRC
Cardiovascular System Development and Function, Cellular Development, Skeletal and Muscular System Development and Function, Tissue Development	differentiation of vascular smooth muscle cells	4.69E-03				2	LDLR,mir-21
Cellular Movement	invasion of bladder cancer cell lines	4.69E-03				2	CD9,DAB2
Dermatological Diseases and Conditions	nail disease	4.69E-03				2	ATP2A2,SQLE
Tissue Morphology	remodeling of artery	4.69E-03				2	GNA12,mir-21
Cell-To-Cell Signaling and Interaction, Hematopoiesis	response of hematopoietic progenitor cells	4.69E-03				2	SH2B3,SRC
Tissue Morphology	morphology of connective tissue	4.74E-03				9	AEBP1,ANGPTL6,DSE,FLNB,GAB2,LDLR,PIM3,SPRY2,SRC
Cardiovascular Disease, Hematological Disease	Thrombosis	4.81E-03		0.762		5	HBEGF,LDLR,LGALS3,LGALS3BP,RHBDF1
Cancer, Hematological Disease, Immunological Disease, Organismal Injury and Abnormalities	non-Hodgkin's disease	4.87E-03				10	ATN1,BTG1,EGR2,ETS1,FYN,MCL1,mir-21,SGK1,SH2B3,TNFAIP3
Cancer, Neurological Disease, Organismal Injury and Abnormalities	glioblastoma cancer	4.90E-03				7	ATP2A2,CKS2,H3F3A/H3F3B,mir-21,NINJ2,SRC,TGFBI
Hematological System Development and Function, Inflammatory Response, Tissue Morphology	quantity of monocytes	4.94E-03		1.732		4	BIK,LDLR,LGALS3,SH2B3
Cardiovascular System Development and Function, Cell Morphology, Cellular Development, Organismal Development, Tissue Development	tubulation of endothelial cells	4.94E-03		-1.067		4	CD9,ESAM,SRC,TGFBI
Cell-To-Cell Signaling and Interaction, Inflammatory Response	immune response of leukocytes	5.04E-03		-1.671		7	ERN1,ETS1,FYN,GAB2,LGALS3,PADI4,SRC
Cell Death and Survival, Skeletal and Muscular Disorders	apoptosis of muscle cell lines	5.09E-03				3	ETS1,GHRL,HBEGF
Endocrine System Disorders, Metabolic Disease	insulin resistance	5.11E-03				7	ANGPTL6,ATP2A2,CA5B,GHRL,KLF11,LDLR,mir-21
Cell Death and Survival	apoptosis of lymphoma cell lines	5.12E-03		1.118		5	BIK,ERN1,LGALS3,MCL1,mir-21
Hematological System Development and Function, Tissue Morphology	quantity of T lymphocytes	5.16E-03		-0.682		10	BIK,CYP27A1,ETS1,FYN,GRAP,HIVEP3,LDLR,MCL1,SH2B3,TNFRSF21
Tissue Morphology	abnormal morphology of white adipose tissue	5.19E-03				2	AEBP1,ANGPTL6
Cell Death and Survival	apoptosis of peritoneal macrophages	5.19E-03				2	LGALS3,MCL1
Cellular Compromise, Hypersensitivity Response, Inflammatory Response	degranulation of BMMC cells	5.19E-03				2	CD9,FYN
Cardiovascular Disease	early-onset cardiovascular disorder	5.19E-03				2	LDLR,MCL1
Connective Tissue Disorders, Inflammatory Disease, Inflammatory Response, Skeletal and Muscular Disorders	inflammation of synovial joint	5.19E-03				2	F13A1,LDLR
Cell Morphology, Organ Morphology, Skeletal and Muscular System Development and Function, Tissue Morphology	size of myofiber	5.19E-03				2	mir-21,SRC
Cellular Development, Cellular Growth and Proliferation, Skeletal and Muscular System Development and Function	proliferation of muscle cell lines	5.31E-03				3	ETS1,GHRL,SRC
Hematological System Development and Function, Hematopoiesis, Humoral Immune Response, Tissue Morphology	quantity of pro-B lymphocytes	5.31E-03				3	BIK,ETS1,PIM3
Cardiovascular Disease, Organismal Injury and Abnormalities	fibrosis of heart	5.33E-03		1.206		5	ATP2A2,HBEGF,mir-21,PVRL2,TNFAIP3
Endocrine System Disorders, Hematological Disease, Metabolic Disease	hyperglycemia	5.33E-03		0.958	bias	5	ANGPTL6,ERN1,LDLR,LGALS3,mir-21
Cancer, Cellular Movement, Organismal Injury and Abnormalities, Tumor Morphology	invasion of tumor cells	5.33E-03	Decreased	-2.200	bias	5	GAB2,GNA12,HBEGF,mir-21,SRC
Cellular Movement	migration of carcinoma cell lines	5.33E-03		-1.982		5	DSE,ETS1,HTATIP2,SRC,TGFBI
Immunological Disease	immediate hypersensitivity	5.40E-03				7	FUT7,FYN,GAB2,H3F3A/H3F3B,mir-21,SRC,TNFAIP3
Hereditary Disorder, Neurological Disease, Organismal Injury and Abnormalities, Skeletal and Muscular Disorders	Charcot-Marie-Tooth disease axonal type 1d	5.42E-03				1	EGR2
Developmental Disorder, Hereditary Disorder, Neurological Disease, Organismal Injury and Abnormalities, Skeletal and Muscular Disorders	Charcot-Marie-Tooth disease type 4E	5.42E-03				1	EGR2
Cell Signaling	ER-nuclear signaling pathway	5.42E-03				1	ATP2A2
Connective Tissue Disorders, Developmental Disorder, Hereditary Disorder, Ophthalmic Disease, Organismal Injury and Abnormalities	Groenouw corneal dystrophy type i	5.42E-03				1	TGFBI
Connective Tissue Disorders, Developmental Disorder, Hereditary Disorder, Organismal Injury and Abnormalities, Skeletal and Muscular Disorders	Larsen syndrome	5.42E-03				1	FLNB
Connective Tissue Disorders, Developmental Disorder, Hereditary Disorder, Ophthalmic Disease, Organismal Injury and Abnormalities	Reis-Bucklers' corneal dystrophy	5.42E-03				1	TGFBI
Cell Cycle, DNA Replication, Recombination, and Repair	S phase checkpoint control of breast cancer cell lines	5.42E-03				1	CKS2
Connective Tissue Disorders, Developmental Disorder, Hereditary Disorder, Ophthalmic Disease, Organismal Injury and Abnormalities	Thiel Behnke corneal dystrophy	5.42E-03				1	TGFBI
Lymphoid Tissue Structure and Development, Organ Morphology, Organismal Development	abnormal morphology of subcapsular cortex of thymus	5.42E-03				1	ETS1
Lipid Metabolism, Molecular Transport, Small Molecule Biochemistry	accumulation of thromboxane B2	5.42E-03				1	SRC
Dermatological Diseases and Conditions, Hematological Disease, Hereditary Disorder, Organismal Injury and Abnormalities	acral hemorrhagic type Darier disease	5.42E-03				1	ATP2A2
Cell-To-Cell Signaling and Interaction, Respiratory System Development and Function	activation of Clara cells	5.42E-03				1	P2RY2
Cell-To-Cell Signaling and Interaction, Connective Tissue Development and Function, Skeletal and Muscular System Development and Function	activation of bone marrow mesenchymal cell-derived osteoblasts	5.42E-03				1	ERN1
Carbohydrate Metabolism, Small Molecule Biochemistry	activation of hyaluronic acid	5.42E-03				1	HTATIP2
Cardiovascular Disease	advanced atherosclerosis	5.42E-03				1	ERN1
Developmental Disorder, Organismal Injury and Abnormalities, Respiratory Disease	agenesis of lung	5.42E-03				1	TGFBI
Antimicrobial Response	aggregation of rhinovirus	5.42E-03				1	LDLR
Cell-mediated Immune Response, Cellular Development, Cellular Function and Maintenance, Cellular Growth and Proliferation, Hematological System Development and Function, Hematopoiesis, Lymphoid Tissue Structure and Development, Tissue Development	allelic exclusion of thymocytes	5.42E-03				1	ETS1
Cell Cycle	aneuploidy of B-lymphocyte derived cell lines	5.42E-03				1	KLHDC8B
Cell-To-Cell Signaling and Interaction, Inflammatory Response	antibody-dependent cell-mediated cytotoxicity of ovarian cancer cell lines	5.42E-03				1	HBEGF
Cell Death and Survival	apoptosis of adventitial fibroblasts	5.42E-03				1	mir-21
Cell Death and Survival	apoptosis of basal cell carcinoma cell lines	5.42E-03				1	MCL1
Cell Death and Survival, Neurological Disease	apoptosis of hypothalamic neurons	5.42E-03				1	GHRL
Cancer, Cell Death and Survival, Organismal Injury and Abnormalities, Tumor Morphology	apoptosis of vestibular schwannoma cells	5.42E-03				1	mir-21
Cell Cycle	arrest in cell cycle progression of germ cell tumor cell lines	5.42E-03				1	ZFHX3
Cell-To-Cell Signaling and Interaction, Cellular Assembly and Organization, Cellular Function and Maintenance	assembly of fibrillar adhesions	5.42E-03				1	SRC
Connective Tissue Disorders, Developmental Disorder, Hereditary Disorder, Organismal Injury and Abnormalities, Skeletal and Muscular Disorders	atelosteogenesis type iii	5.42E-03				1	FLNB
Cell-To-Cell Signaling and Interaction	attachment of RPE cells	5.42E-03				1	LGALS3
Connective Tissue Disorders, Developmental Disorder, Hereditary Disorder, Organismal Injury and Abnormalities, Skeletal and Muscular Disorders	boomerang dysplasia	5.42E-03				1	FLNB
Cell Morphology, Cellular Assembly and Organization, Cellular Development, Cellular Function and Maintenance, Cellular Growth and Proliferation, Nervous System Development and Function, Tissue Development	branching of axon terminals	5.42E-03				1	FYN
Cell Death and Survival, Neurological Disease	cell death of POMC neurons	5.42E-03				1	HBEGF
Cancer, Cell Death and Survival, Organismal Injury and Abnormalities, Tumor Morphology	cell death of large granular lymphocytic leukemia cells	5.42E-03				1	MCL1
Cell Morphology, Nervous System Development and Function	cell flattening of neuroglia	5.42E-03				1	CD9
Cell Morphology, Nervous System Development and Function	cell flattening of neurons	5.42E-03				1	CD9
Cell Morphology	cell spreading of RPE cells	5.42E-03				1	LGALS3
Cell-To-Cell Signaling and Interaction	cell-cell adhesion of macrophage cancer cell lines	5.42E-03				1	P2RY2
Cellular Movement	chemotaxis of uterine cell lines	5.42E-03				1	HBEGF
Carbohydrate Metabolism, Drug Metabolism, Small Molecule Biochemistry	circulation of daunorubicin	5.42E-03				1	LDLR
Cell Death and Survival, Cellular Function and Maintenance	clearance of Trypanosoma cruzi Tulahuen strain	5.42E-03				1	LGALS3
Cardiovascular System Development and Function, Cellular Growth and Proliferation	colony formation of endothelial cell lines	5.42E-03				1	RHOC
Developmental Disorder, Hereditary Disorder, Metabolic Disease, Organismal Injury and Abnormalities, Renal and Urological Disease	combined malonic and methylmalonic aciduria	5.42E-03				1	ACSF3
Cardiovascular System Development and Function, Organ Morphology, Skeletal and Muscular System Development and Function	contraction of papillary muscle	5.42E-03				1	ATP2A2
Cell Morphology, Cell-mediated Immune Response, Cellular Development, Cellular Function and Maintenance, Cellular Growth and Proliferation, Hematological System Development and Function, Hematopoiesis, Lymphoid Tissue Structure and Development, Tissue Development	conversion of double-negative T lymphocyte	5.42E-03				1	TNFAIP3
Cardiovascular System Development and Function, Cell Morphology, Cellular Development	conversion of endothelial cells	5.42E-03				1	ETS1
Cell Death and Survival, Cellular Compromise	cytotoxicity of hepatoma cell lines	5.42E-03				1	SGK1
Developmental Disorder, Hematological Disease, Hereditary Disorder, Metabolic Disease, Organismal Injury and Abnormalities	deficiency of pyrroline-5-carboxylate reductase	5.42E-03				1	ALDH4A1
Cellular Compromise	deformation of vesicle membrane	5.42E-03				1	MTSS1
Cellular Compromise, Neurological Disease, Organismal Injury and Abnormalities	degeneration of mossy fiber cells	5.42E-03				1	HBEGF
Neurological Disease, Organismal Injury and Abnormalities	delay in hyperalgesia	5.42E-03				1	SGK1
Embryonic Development, Organismal Development, Reproductive System Development and Function	delay in implantation of blastocyst	5.42E-03				1	HBEGF
Cellular Development, Cellular Growth and Proliferation, Nervous System Development and Function	delay in myelination of cells	5.42E-03				1	FYN
Cardiovascular System Development and Function, Tissue Morphology	density of endothelial cells	5.42E-03				1	ETS1
Hereditary Disorder, Neurological Disease, Organismal Injury and Abnormalities, Psychological Disorders	dentatorubral-pallidoluysian atrophy	5.42E-03				1	ATN1
Cellular Compromise	depletion of marginal zone macrophages	5.42E-03				1	HBEGF
Skeletal and Muscular Disorders, Tissue Morphology	deterioration of gastrocnemius	5.42E-03				1	mir-21
Nervous System Development and Function	development of motor nucleus of trigeminal nerve	5.42E-03				1	EGR2
Cellular Development, Cellular Growth and Proliferation, Nervous System Development and Function, Tissue Development	development of trigeminal motor neurons	5.42E-03				1	EGR2
Cancer, Cellular Development, Organismal Injury and Abnormalities, Tumor Morphology	differentiation of embryonal carcinoma cell	5.42E-03				1	GAB2
Cardiovascular Disease, Organismal Injury and Abnormalities, Skeletal and Muscular Disorders	dilated cardiomyopathic failure	5.42E-03				1	ATP2A2
Organ Morphology	enlargement of cardiac valve	5.42E-03				1	HBEGF
Lipid Metabolism, Small Molecule Biochemistry	exposure of aminophospholipid	5.42E-03				1	CD9
Cancer, Hematological Disease, Immunological Disease, Organismal Injury and Abnormalities	formation of large-cell follicular lymphoma	5.42E-03				1	MCL1
Embryonic Development, Organismal Development, Tissue Development	formation of rhombomere 3	5.42E-03				1	EGR2
Embryonic Development, Organismal Development, Tissue Development	formation of rhombomere 5	5.42E-03				1	EGR2
Cancer, Cellular Development, Cellular Growth and Proliferation, Organismal Injury and Abnormalities	formation of squamous carcinoma cells	5.42E-03				1	FYN
Cellular Assembly and Organization	generation of post-Golgi vesicle	5.42E-03				1	ASAP2
Cellular Assembly and Organization, Cellular Development, Cellular Growth and Proliferation, Nervous System Development and Function	growth of glial cell projections	5.42E-03				1	FYN
Cellular Movement	haptotaxis of colorectal cancer cell lines	5.42E-03				1	SRC
Cancer, Neurological Disease, Organismal Injury and Abnormalities	hemispheric medulloblastoma	5.42E-03				1	H3F3A/H3F3B
Developmental Disorder, Hematological Disease, Hereditary Disorder, Metabolic Disease, Nutritional Disease, Organismal Injury and Abnormalities	hemochromatosis type 5	5.42E-03				1	FTH1
Dermatological Diseases and Conditions, Organismal Injury and Abnormalities, Skeletal and Muscular Disorders	hyperkeratosis of nail	5.42E-03				1	ATP2A2
Cellular Assembly and Organization, Cellular Function and Maintenance	hyperpolarization of mitochondrial inner membrane	5.42E-03				1	SGK1
Developmental Disorder	hypoplasia of acinar gland cells	5.42E-03				1	RHBDF1
Cellular Development	immortalization of bone marrow cell lines	5.42E-03				1	MCL1
Embryonic Development, Organismal Development, Reproductive System Development and Function	implantation of zygote	5.42E-03				1	MCL1
Cellular Development, Cellular Growth and Proliferation, Embryonic Development, Organ Development, Organismal Development, Skeletal and Muscular System Development and Function, Tissue Development	initiation of formation of myotube	5.42E-03				1	ZFHX3
Infectious Diseases	internalization of Hepatitis C virus	5.42E-03				1	LDLR
Cancer, Cellular Movement, Gastrointestinal Disease, Organismal Injury and Abnormalities, Tumor Morphology	invasion of nasopharyngeal carcinoma cells	5.42E-03				1	GNA12
Cancer, Cellular Movement, Organismal Injury and Abnormalities, Tumor Morphology	invasion of small cell lung cancer cells	5.42E-03				1	SRC
Cardiovascular Disease, Organismal Injury and Abnormalities, Skeletal and Muscular Disorders	ischemic cardiomyopathic heart failure	5.42E-03				1	ATP2A2
Cell Morphology, Digestive System Development and Function, Endocrine System Development and Function, Organ Morphology, Organismal Development	lack of zymogen granules	5.42E-03				1	RHBDF1
Developmental Disorder, Hereditary Disorder, Metabolic Disease, Neurological Disease, Ophthalmic Disease, Organismal Injury and Abnormalities	lattice corneal dystrophy type IIIA	5.42E-03				1	TGFBI
Cellular Function and Maintenance	length of prostate cancer cell lines	5.42E-03				1	FYN
Cell Signaling, Vitamin and Mineral Metabolism	liberation of Ca2+	5.42E-03				1	ATP2A2
Renal and Urological System Development and Function	lobularization of kidney	5.42E-03				1	SPRY2
Cancer, Gastrointestinal Disease, Hematological Disease, Immunological Disease, Organismal Injury and Abnormalities	lymph node positive oral cancer	5.42E-03				1	MCL1
Cardiovascular System Development and Function, Cellular Development, Cellular Function and Maintenance, Cellular Growth and Proliferation, Embryonic Development, Lymphoid Tissue Structure and Development, Organ Development, Organismal Development, Tissue Development	lymphangiogenesis of lymphatic endothelial cells	5.42E-03				1	CD9
Cardiovascular System Development and Function, Embryonic Development, Lymphoid Tissue Structure and Development, Organ Development, Organismal Development	lymphangiogenesis of thoracic duct	5.42E-03				1	CD9
Immunological Disease, Inflammatory Disease, Organ Morphology, Organismal Injury and Abnormalities	lymphosplenomegaly	5.42E-03				1	TNFAIP3
Cardiovascular Disease, Organismal Injury and Abnormalities	malignant arrhythmia	5.42E-03				1	GHRL
Connective Tissue Development and Function, Tissue Morphology	mass of perirenal fat	5.42E-03				1	GHRL
Endocrine System Disorders, Gastrointestinal Disease, Hereditary Disorder, Metabolic Disease, Organismal Injury and Abnormalities	maturity-onset diabetes of the young type VII	5.42E-03				1	KLF11
Cardiovascular System Development and Function, Hematological System Development and Function	mean arterial pressure of femoral artery	5.42E-03				1	ATP2A2
Cell Morphology, Connective Tissue Development and Function, Skeletal and Muscular System Development and Function	mineralization of calvarial cells	5.42E-03				1	SRC
Cellular Function and Maintenance, Skeletal and Muscular System Development and Function	mitochondrial respiration of muscle cells	5.42E-03				1	MCL1
